# Supplementary material for: Heterozygous Mapping Strategy (HetMappS) for High Resolution Genotyping-By-Sequencing Markers: A Case Study in Grapevine
Source: PLoS One. 2015 Aug 5;10(8):e0134880. doi: 10.1371/journal.pone.0134880 (PMC4526651; doi:10.1371/journal.pone.0134880)
Supplement: S2 File — (XLSX) [file pone.0134880.s010.xlsx]

## Sheet: Summary
Supporting information S2 File
Input and output files for de novo pipeline in five F1 grepevine families
TAB COLOR CODES
	VruxHo	Vitis rupestris B38 x 'Horizon'
	HoxIlli	'Horizon' x Illinois 547-1
	ChxVci	Chardonnay' x V. cinerea B9
	HoxVci	'Horizon' x V. cinerea B9
	VruxCh	V. rupestrisB38 x 'Chardonnay'
ORIGIN AND DESCRIPTION OF PIPELINE FILES						For detailed information look at the HetMappS pipeline documentation. Supporting information S4
	LGsummary		Output from script denovo_phase_part1.pl
			A summary of the number of linkage groups and markers for all cut height and minimum size combinations
	GENOvsPARENT		Output from script denovo_phase_part2.pl
			A table comparing known parental genotypes to inferred parental genotypes
	GENOvsGRANDPARENT		Output from script denovo_phase_part2.pl
			A table comparing known grandparental genotypes to inferred grandparental genotypes
	CHRvLGtop		Output from script denovo_phase_part1.pl
			Summary of the chromosome with the first and second highest number of markers contributing to each linkage group
	LGmap		Input to script phased2mstmap.pl (optional)
			LGmap has 5 tab delimited columns: LG, PHASE, LABEL, PARENT_NUM, GRANDPARENT_NUM. LG and PHASE must match the linkage group file, LABEL is the label that you would like to propogate down the pipeline. If you want to join linkage groups this is the place to do it, prior to ordering you can use the information from the GENOvPARENT and GENOvGRANDPARENT files from the phase2 folder to create the LGma…

## Sheet: VruxHo_LGsummary
HEIGHT	SIZE	LGs	TOTAL	ASSIGNED	UNASSIGNED	FILTERED
0.95	50	43	14818	13027 (0.88)	989 (0.07)	802 (0.05)
0.95	100	41	14818	12901 (0.87)	1133 (0.08)	784 (0.05)
0.95	150	36	14818	12424 (0.84)	1709 (0.12)	685 (0.05)
0.95	200	32	14818	11747 (0.79)	2445 (0.17)	626 (0.04)
0.95	250	24	14818	10139 (0.68)	4247 (0.29)	432 (0.03)
0.95	300	16	14818	8030 (0.54)	6451 (0.44)	337 (0.02)
0.9375	50	48	14818	12961 (0.87)	1200 (0.08)	657 (0.04)
0.9375	100	43	14818	12656 (0.85)	1603 (0.11)	559 (0.04)
0.9375	150	36	14818	11882 (0.80)	2463 (0.17)	473 (0.03)
0.9375	200	28	14818	10686 (0.72)	3890 (0.26)	242 (0.02)
0.9375	250	23	14818	9645 (0.65)	5007 (0.34)	166 (0.01)
0.9375	300	15	14818	7504 (0.51)	7199 (0.49)	115 (0.01)
0.925	50	52	14818	12845 (0.87)	1322 (0.09)	651 (0.04)
0.925	100	45	14818	12449 (0.84)	1869 (0.13)	500 (0.03)
0.925	150	37	14818	11556 (0.78)	2843 (0.19)	419 (0.03)
0.925	200	30	14818	10539 (0.71)	4067 (0.27)	212 (0.01)
0.925	250	21	14818	8640 (0.58)	6076 (0.41)	102 (0.01)
0.925	300	13	14818	6500 (0.44)	8255 (0.56)	63 (0.00)
0.9125	50	55	14818	12633 (0.85)	1466 (0.10)	719 (0.05)
0.9125	100	47	14818	12200 (0.82)	2060 (0.14)	558 (0.04)
0.9125	150	37	14818	11080 (0.75)	3276 (0.22)	462 (0.03)
0.9125	200	29	14818	10045 (0.68)	4611 (0.31)	162 (0.01)
0.9125	250	20	14818	8158 (0.55)	6603 (0.45)	57 (0.00)
0.9125	300	13	14818	6300 (0.43)	8476 (0.57)	42 (0.00)
0.9	50	57	14818	12534 (0.85)	1565 (0.11)	719 (0.05)
0.9	100	47	14818	12036 (0.81)	2290 (0.15)	492 (0.03)
0.9	150	36	14818	10753 (0.73)	3645 (0.25)	420 (0.03)
0.9	200	27	14818	9515 (0.64)	5168 (0.35)	135 (0.01)
0.9	250	19	14818	7824 (0.53)	6952 (0.47)	42 (0.00)
0.9	300	12	14818	5971 (0.40)	8822 (0.60)	25 (0.00)
0.8875	50	60	14818	12363 (0.83)	1689 (0.11)	766 (0.05)
0.8875	100	47	14818	11746 (0.79)	2610 (0.18)	462 (0.03)
0.8875	150	34	14818	10316 (0.70)	4215 (0.28)	287 (0.02)
0.8875	200	26	14818	9113 (0.61)	5590 (0.38)	115 (0.01)
0.8875	250	17	14818	7195 (0.49)	7590 (0.51)	33 (0.00)
0.8875	300	11	14818	5607 (0.38)	9190 (0.62)	21 (0.00)
0.875	50	63	14818	12068 (0.81)	1944 (0.13)	806 (0.05)
0.875	100	45	14818	11149 (0.75)	3192 (0.22)	477 (0.03)
0.875	150	35	14818	10038 (0.68)	4442 (0.30)	338 (0.02)
0.875	200	25	14818	8520 (0.57)	6139 (0.41)	159 (0.01)
0.875	250	18	14818	7013 (0.47)	7703 (0.52)	102 (0.01)
0.875	300	10	14818	4996 (0.34)	9816 (0.66)	6 (0.00)
0.8625	50	65	14818	11714 (0.79)	2198 (0.15)	906 (0.06)
0.8625	100	45	14818	10680 (0.72)	3620 (0.24)	518 (0.03)
0.8625	150	36	14818	9679 (0.65)	4741 (0.32)	398 (0.03)
0.8625	200	24	14818	7931 (0.54)	6753 (0.46)	134 (0.01)
0.8625	250	18	14818	6663 (0.45)	8059 (0.54)	96 (0.01)
0.8625	300	10	14818	4649 (0.31)	10163 (0.69)	6 (0.00)
0.85	50	61	14818	11458 (0.77)	2631 (0.18)	729 (0.05)
0.85	50	61	14818	11458 (0.77)	2631 (0.18)	729 (0.05)
0.85	100	45	14818	10523 (0.71)	3805 (0.26)	490 (0.03)
0.85	100	45	14818	10523 (0.71)	3805 (0.26)	490 (0.03)
0.85	150	34	14818	9245 (0.62)	5202 (0.35)	371 (0.03)
0.85	150	34	14818	9245 (0.62)	5202 (0.35)	371 (0.03)
0.85	200	23	14818	7642 (0.52)	7048 (0.48)	128 (0.01)
0.85	200	23	14818	7642 (0.52)	7048 (0.48)	128 (0.01)
0.85	250	17	14818	6379 (0.43)	8343 (0.56)	96 (0.01)
0.85	250	17	14818	6379 (0.43)	8343 (0.56)	96 (0.01)
0.85	300	10	14818	4624 (0.31)	10188 (0.69)	6 (0.00)
0.85	300	10	14818	4624 (0.31)	10188 (0.69)	6 (0.00)

## Sheet: VruxHo_GENOvsPARENT
LG	PHASE	v_rupestris_b38.hom	v_rupestris_b38.het	horizon.hom	horizon.het
14	1	1	174	194	1
14	2	0	113	121	0
15	1	4	144	146	8
15	2	8	137	138	13
16	1	5	155	155	8
16	2	8	133	135	7
19	1	6	140	141	4
19	2	3	112	121	6
22	1	4	130	137	1
22	2	2	122	125	5
23	1	0	129	144	2
23	2	1	97	100	0
25	1	2	132	125	3
25	2	6	91	94	1
26	1	1	108	122	0
26	2	0	106	115	0
28	1	4	107	114	1
28	2	1	105	108	1
30	1	0	117	114	1
30	2	2	98	100	5
31	1	4	115	116	8
31	2	0	80	84	1
33	1	0	104	111	1
33	2	0	82	85	0
34	1	1	96	100	0
34	2	1	83	84	0
35	1	1	98	95	3
35	2	0	76	80	1
36	1	1	79	85	0
36	2	0	70	75	2
37	1	0	68	78	0
37	2	3	54	57	0
38	1	0	58	58	0
38	2	0	55	56	0
39	1	0	48	55	0
39	2	0	51	53	0
41	1	5	53	53	3
41	2	0	41	35	3
42	1	0	40	40	1
42	2	0	32	34	0
43	1	0	35	34	0
43	2	1	26	30	0
1	1	682	6	2	678
1	2	124	1	1	129
2	1	473	0	0	474
2	2	176	5	0	176
3	1	398	0	0	388
3	2	233	0	2	226
4	1	309	8	1	296
4	2	299	6	0	287
5	1	329	6	0	323
5	2	210	6	1	204
6	1	341	5	1	328
6	2	192	3	6	184
7	1	360	3	0	364
7	2	103	6	0	100
8	1	345	5	3	338
8	2	126	5	0	120
9	1	255	2	0	248
9	2	119	2	0	121
10	1	240	6	0	241
10	2	180	6	1	185
11	1	303	3	4	297
11	2	100	7	4	98
12	1	190	3	1	186
12	2	169	9	3	174
13	1	251	0	2	253
13	2	75	5	0	72
17	1	143	3	0	135
17	2	122	0	1	113
18	1	161	1	0	154
18	2	95	8	0	97
20	1	147	2	2	130
20	2	105	0	0	102
21	1	185	8	0	190
21	2	46	9	2	56
24	1	162	1	0	156
24	2	89	0	0	82
27	1	105	0	1	98
27	2	98	1	0	100
29	1	110	5	2	113
29	2	101	2	1	103
32	1	114	0	0	105
32	2	76	0	0	71
40	1	54	0	0	47
40	2	48	0	1	46

## Sheet: VruxHo_CHRvLGtop
LG	chr1	val1	chr2	val2	diff
17	1	252	9	10	0.0396825
21	1	223	16	6	0.0269058
34	1	180	12	3	0.0166667
24	2	221	999	10	0.0452489
35	2	142	999	20	0.140845
18	3	200	300	15	0.075
36	3	139	16	5	0.0359712
26	4	225	999	4	0.0177778
27	4	178	999	20	0.11236
40	4	100	9	1	0.01
6	5	517	500	10	0.0193424
19	5	254	999	7	0.0275591
13	6	337	9	2	0.00593472
33	6	181	3	4	0.0220994
14	7	187	999	91	0.486631
20	7	213	999	26	0.122066
32	7	111	999	67	0.603604
3	8	610	1	6	0.00983607
39	8	104	17	2	0.0192308
42	8	67	18	2	0.0298507
23	9	227	11	4	0.0176211
29	9	184	13	7	0.0380435
8	10	290	999	144	0.496552
25	10	151	999	38	0.251656
9	11	366	4	6	0.0163934
43	11	52	999	4	0.0769231
5	12	487	1200	15	0.0308008
30	12	195	999	6	0.0307692
4	13	546	1300	43	0.0787546
15	13	245	1300	21	0.0857143
2	14	619	999	8	0.0129241
16	14	269	5	7	0.0260223
10	15	387	999	14	0.0361757
31	15	162	999	11	0.0679012
12	16	314	999	16	0.0509554
22	16	228	11	7	0.0307018
11	17	391	14	9	0.0230179
37	17	126	15	4	0.031746
1	18	690	1800	66	0.0956522
38	18	109	9	3	0.0275229
41	18	68	1800	6	0.0882353
7	19	415	999	11	0.026506
28	19	193	15	10	0.0518135
0	18	169	11	164	0.970414

## Sheet: VruxHo_LGmap
LG	PHASE	LABEL	PARENT_NUM	GRANDPARENT_NUM
34	1	1	1	1
34	2	1	1	2
35	1	2	1	1
35	2	2	1	2
36	1	3	1	1
36	2	3	1	2
26	1	4	1	1
26	2	4	1	2
19	1	5	1	1
19	2	5	1	2
33	1	6	1	1
33	2	6	1	2
14	1	7	1	1
14	2	7	1	2
39	1	8	1	1
39	2	8	1	2
42	1	8	1	1
42	2	8	1	2
23	1	9	1	1
23	2	9	1	2
25	1	10	1	1
25	2	10	1	2
43	1	11	1	1
43	2	11	1	2
30	1	12	1	1
30	2	12	1	2
15	1	13	1	1
15	2	13	1	2
16	1	14	1	1
16	2	14	1	2
31	1	15	1	1
31	2	15	1	2
22	1	16	1	1
22	2	16	1	2
37	1	17	1	1
37	2	17	1	2
38	1	18	1	1
38	2	18	1	2
41	1	18	1	1
41	2	18	1	2
28	1	19	1	1
28	2	19	1	2
17	1	20	2	1
17	2	20	2	2
21	2	20	2	1
21	1	20	2	2
24	1	21	2	1
24	2	21	2	2
18	1	22	2	1
18	2	22	2	2
27	1	23	2	1
27	2	23	2	2
40	1	23	2	1
40	2	23	2	2
6	1	24	2	1
6	2	24	2	2
13	1	25	2	1
13	2	25	2	2
20	1	26	2	1
20	2	26	2	2
32	1	26	2	1
32	2	26	2	2
3	1	27	2	1
3	2	27	2	2
29	1	28	2	1
29	2	28	2	2
8	1	29	2	1
8	2	29	2	2
9	1	30	2	1
9	2	30	2	2
5	1	31	2	1
5	2	31	2	2
4	1	32	2	1
4	2	32	2	2
2	1	33	2	1
2	2	33	2	2
10	1	34	2	1
10	2	34	2	2
12	1	35	2	1
12	2	35	2	2
11	1	36	2	1
11	2	36	2	2
1	1	37	2	1
1	2	37	2	2
7	1	38	2	1
7	2	38	2	2

## Sheet: HoxIlli_LGsummary
HEIGHT	SIZE	LGs	TOTAL	ASSIGNED	UNASSIGNED	FILTERED
0.95	50	40	16995	15573 (0.92)	583 (0.03)	839 (0.05)
0.95	100	40	16995	15573 (0.92)	583 (0.03)	839 (0.05)
0.95	150	40	16995	15573 (0.92)	583 (0.03)	839 (0.05)
0.95	200	36	16995	14992 (0.88)	1256 (0.07)	747 (0.04)
0.95	250	33	16995	14386 (0.85)	1909 (0.11)	700 (0.04)
0.95	300	30	16995	13614 (0.80)	2749 (0.16)	632 (0.04)
0.9375	50	40	16995	15532 (0.91)	726 (0.04)	737 (0.04)
0.9375	100	40	16995	15532 (0.91)	726 (0.04)	737 (0.04)
0.9375	150	40	16995	15532 (0.91)	726 (0.04)	737 (0.04)
0.9375	200	36	16995	14948 (0.88)	1394 (0.08)	653 (0.04)
0.9375	250	33	16995	14342 (0.84)	2046 (0.12)	607 (0.04)
0.9375	300	30	16995	13564 (0.80)	2882 (0.17)	549 (0.03)
0.925	50	40	16995	15464 (0.91)	880 (0.05)	651 (0.04)
0.925	100	40	16995	15464 (0.91)	880 (0.05)	651 (0.04)
0.925	150	40	16995	15464 (0.91)	880 (0.05)	651 (0.04)
0.925	200	35	16995	14715 (0.87)	1712 (0.10)	568 (0.03)
0.925	250	33	16995	14302 (0.84)	2159 (0.13)	534 (0.03)
0.925	300	30	16995	13523 (0.80)	2989 (0.18)	483 (0.03)
0.9125	50	41	16995	15396 (0.91)	1021 (0.06)	578 (0.03)
0.9125	100	40	16995	15326 (0.90)	1106 (0.07)	563 (0.03)
0.9125	150	40	16995	15326 (0.90)	1106 (0.07)	563 (0.03)
0.9125	200	34	16995	14382 (0.85)	2133 (0.13)	480 (0.03)
0.9125	250	32	16995	13965 (0.82)	2586 (0.15)	444 (0.03)
0.9125	300	30	16995	13446 (0.79)	3123 (0.18)	426 (0.03)
0.9	50	41	16995	15358 (0.90)	1103 (0.06)	534 (0.03)
0.9	100	40	16995	15286 (0.90)	1188 (0.07)	521 (0.03)
0.9	150	40	16995	15286 (0.90)	1188 (0.07)	521 (0.03)
0.9	200	34	16995	14352 (0.84)	2210 (0.13)	433 (0.03)
0.9	250	32	16995	13926 (0.82)	2661 (0.16)	408 (0.02)
0.9	300	30	16995	13406 (0.79)	3196 (0.19)	393 (0.02)
0.8875	50	44	16995	15258 (0.90)	1190 (0.07)	547 (0.03)
0.8875	100	41	16995	15039 (0.88)	1447 (0.09)	509 (0.03)
0.8875	150	41	16995	15039 (0.88)	1447 (0.09)	509 (0.03)
0.8875	200	35	16995	14157 (0.83)	2459 (0.14)	379 (0.02)
0.8875	250	32	16995	13530 (0.80)	3113 (0.18)	352 (0.02)
0.8875	300	28	16995	12496 (0.74)	4166 (0.25)	333 (0.02)
0.875	50	48	16995	15088 (0.89)	1283 (0.08)	624 (0.04)
0.875	100	41	16995	14685 (0.86)	1839 (0.11)	471 (0.03)
0.875	150	41	16995	14685 (0.86)	1839 (0.11)	471 (0.03)
0.875	200	35	16995	13747 (0.81)	2888 (0.17)	360 (0.02)
0.875	250	32	16995	13119 (0.77)	3537 (0.21)	339 (0.02)
0.875	300	27	16995	11910 (0.70)	4850 (0.29)	235 (0.01)
0.8625	50	53	16995	14681 (0.86)	1385 (0.08)	929 (0.05)
0.8625	100	45	16995	14335 (0.84)	2036 (0.12)	624 (0.04)
0.8625	150	43	16995	14209 (0.84)	2288 (0.13)	498 (0.03)
0.8625	200	35	16995	12938 (0.76)	3673 (0.22)	384 (0.02)
0.8625	250	32	16995	12299 (0.72)	4329 (0.25)	367 (0.02)
0.8625	300	25	16995	10692 (0.63)	6160 (0.36)	143 (0.01)
0.85	50	55	16995	14517 (0.85)	1508 (0.09)	970 (0.06)
0.85	50	55	16995	14517 (0.85)	1508 (0.09)	970 (0.06)
0.85	100	46	16995	14191 (0.84)	2220 (0.13)	584 (0.03)
0.85	100	46	16995	14191 (0.84)	2220 (0.13)	584 (0.03)
0.85	150	44	16995	14062 (0.83)	2470 (0.15)	463 (0.03)
0.85	150	44	16995	14062 (0.83)	2470 (0.15)	463 (0.03)
0.85	200	35	16995	12623 (0.74)	4041 (0.24)	331 (0.02)
0.85	200	35	16995	12623 (0.74)	4041 (0.24)	331 (0.02)
0.85	250	31	16995	11739 (0.69)	4965 (0.29)	291 (0.02)
0.85	250	31	16995	11739 (0.69)	4965 (0.29)	291 (0.02)
0.85	300	25	16995	10350 (0.61)	6533 (0.38)	112 (0.01)
0.85	300	25	16995	10350 (0.61)	6533 (0.38)	112 (0.01)

## Sheet: HoxIlli_GENOvsPARENT
LG	PHASE	horizon.hom	horizon.het	illinois547_1.hom	illinois547_1.het
5	1	0	432	431	5
5	2	0	120	121	1
6	1	2	248	267	3
6	2	0	245	238	14
11	1	0	267	275	1
11	2	2	191	199	1
12	1	0	266	268	5
12	2	0	181	177	12
14	1	0	264	272	1
14	2	0	187	189	2
15	1	0	243	239	8
15	2	1	160	156	4
21	1	2	261	256	9
21	2	0	108	112	2
25	1	2	175	170	9
25	2	0	171	167	8
28	1	0	200	197	4
28	2	2	116	120	2
29	1	1	161	160	8
29	2	0	150	143	3
30	1	0	170	175	2
30	2	0	131	126	3
31	1	0	175	175	0
31	2	3	95	92	12
32	1	0	134	145	1
32	2	0	125	121	5
33	1	2	131	138	2
33	2	0	109	103	5
34	1	0	177	170	3
34	2	0	64	64	1
35	1	1	94	83	14
35	2	1	88	90	5
36	1	0	94	93	1
36	2	0	81	81	0
37	1	0	100	103	0
37	2	0	68	69	1
38	1	0	89	87	3
38	2	1	71	72	3
39	1	0	108	102	8
39	2	0	51	41	9
40	1	0	78	80	1
40	2	0	62	65	0
1	1	391	0	1	369
1	2	354	6	2	336
2	1	319	9	2	309
2	2	275	0	0	260
3	1	409	0	0	399
3	2	139	10	0	142
4	1	337	0	0	326
4	2	224	9	0	217
7	1	317	6	1	318
7	2	160	7	0	163
8	1	290	3	1	278
8	2	207	1	2	204
9	1	245	2	1	245
9	2	244	2	0	236
10	1	241	6	0	231
10	2	236	5	0	228
13	1	242	5	1	237
13	2	206	5	1	202
16	1	223	9	1	226
16	2	175	10	1	179
17	1	221	1	0	219
17	2	178	8	1	177
18	1	221	1	0	205
18	2	194	3	0	182
19	1	212	5	1	201
19	2	192	4	0	180
20	1	209	7	1	203
20	2	184	1	3	187
22	1	199	1	1	189
22	2	189	0	0	169
23	1	185	12	4	195
23	2	150	2	4	148
24	1	208	5	0	206
24	2	141	5	2	135
26	1	216	3	1	217
26	2	118	4	0	121
27	1	169	0	1	164
27	2	159	6	0	161

## Sheet: HoxIlli_GENOvsGRANDPARENT
LG	PHASE	v_rupestris_b38.hom	v_rupestris_b38.het	v_cinerea_b9.hom	v_cinerea_b9.het
1	1	0	167	356	18
1	2	308	29	2	150
2	1	1	146	294	12
2	2	248	12	0	133
3	1	395	7	0	207
3	2	5	113	127	13
4	1	298	20	3	172
4	2	4	124	197	15
7	1	299	17	2	172
7	2	4	116	133	28
8	1	272	7	1	116
8	2	1	89	197	5
9	1	2	116	229	10
9	2	233	5	0	116
10	1	1	109	226	8
10	2	224	4	0	105
13	1	5	139	218	17
13	2	185	13	4	130
16	1	7	139	203	22
16	2	167	16	2	122
17	1	196	20	0	113
17	2	8	107	157	23
18	1	195	7	0	91
18	2	0	108	180	4
19	1	177	18	1	137
19	2	1	105	161	20
20	1	7	115	189	16
20	2	169	17	0	109
22	1	183	8	0	74
22	2	1	86	151	18
23	1	2	141	170	22
23	2	137	11	0	93
24	1	185	17	0	119
24	2	2	100	138	5
26	1	211	7	0	113
26	2	0	67	118	3
27	1	156	6	0	62
27	2	1	90	152	10
5	1	408	9	405	24
5	2	85	34	116	5
6	1	252	14	252	13
6	2	220	24	215	31
11	1	249	16	252	20
11	2	137	53	173	28
12	1	253	15	250	15
12	2	159	22	167	20
14	1	267	5	256	11
14	2	176	9	182	7
15	1	232	10	236	9
15	2	127	27	150	3
21	1	242	17	227	28
21	2	77	35	100	7
25	1	163	8	159	17
25	2	151	19	155	17
28	1	199	2	185	12
28	2	94	25	118	1
29	1	155	9	150	15
29	2	132	11	123	19
30	1	174	3	168	7
30	2	116	10	114	7
31	1	172	3	162	12
31	2	75	28	89	13
32	1	137	7	138	6
32	2	118	4	118	6
33	1	129	8	134	3
33	2	100	8	95	11
34	1	172	2	167	5
34	2	53	11	62	1
35	1	69	26	81	13
35	2	91	1	79	10
36	1	93	1	90	4
36	2	74	1	79	1
37	1	102	0	89	4
37	2	67	3	67	2
38	1	77	3	83	3
38	2	71	3	58	10
39	1	101	9	91	16
39	2	25	21	46	4
40	1	77	1	78	2
40	2	62	3	64	1

## Sheet: HoxIlli_CHRvLGtop
LG	chr1	val1	chr2	val2	diff
9	1	455	999	15	0.032967
33	1	236	9	7	0.029661
39	1	142	11	5	0.0352113
18	2	330	999	57	0.172727
37	2	148	19	9	0.0608108
22	3	357	300	6	0.0168067
35	3	131	300	11	0.0839695
2	4	550	999	14	0.0254545
32	4	250	999	14	0.056
4	5	526	999	13	0.0247148
15	5	379	999	9	0.0237467
10	6	463	14	9	0.0194384
34	6	238	9	2	0.00840336
1	7	545	999	153	0.280734
36	7	154	999	11	0.0714286
40	7	87	999	53	0.609195
8	8	484	999	6	0.0123967
14	8	441	1	6	0.0136054
19	9	381	13	5	0.0131234
38	9	123	5	6	0.0487805
17	10	258	999	102	0.395349
28	10	203	999	92	0.453202
27	11	296	5	9	0.0304054
30	11	290	15	7	0.0241379
12	12	406	1200	13	0.0320197
20	12	361	1200	14	0.0387812
6	13	464	1300	26	0.0560345
13	13	408	1300	13	0.0318627
7	14	448	2	7	0.015625
11	14	439	5	6	0.0136674
23	15	279	999	17	0.0609319
25	15	309	999	10	0.0323625
16	16	348	13	12	0.0344828
29	16	262	14	11	0.0419847
26	17	320	15	6	0.01875
31	17	262	14	8	0.0305344
3	18	467	1800	46	0.0985011
5	18	450	1800	47	0.104444
21	19	324	5	9	0.0277778
24	19	315	13	8	0.0253968
0	18	140	5	135	0.964286

## Sheet: HoxIlli_LGmap
LG	PHASE	LABEL	PARENT_NUM	GRANDPARENT_NUM
33	1	1	1	1
33	2	1	1	2
39	1	1	1	1
39	2	1	1	2
37	1	2	1	1
37	2	2	1	2
35	1	3	1	1
35	2	3	1	2
32	1	4	1	1
32	2	4	1	2
15	1	5	1	1
15	2	5	1	2
34	1	6	1	1
34	2	6	1	2
36	1	7	1	1
36	2	7	1	2
40	2	7	1	1
40	1	7	1	2
14	1	8	1	1
14	2	8	1	2
38	1	9	1	1
38	2	9	1	2
28	1	10	1	1
28	2	10	1	2
30	1	11	1	1
30	2	11	1	2
12	1	12	1	1
12	2	12	1	2
6	1	13	1	1
6	2	13	1	2
11	1	14	1	1
11	2	14	1	2
25	1	15	1	1
25	2	15	1	2
29	1	16	1	1
29	2	16	1	2
31	1	17	1	1
31	2	17	1	2
5	1	18	1	1
5	2	18	1	2
21	1	19	1	1
21	2	19	1	2
9	1	20	2	1
9	2	20	2	2
18	2	21	2	1
18	1	21	2	2
22	2	22	2	1
22	1	22	2	2
2	1	23	2	1
2	2	23	2	2
4	2	24	2	1
4	1	24	2	2
10	1	25	2	1
10	2	25	2	2
1	1	26	2	1
1	2	26	2	2
8	2	27	2	1
8	1	27	2	2
19	2	28	2	1
19	1	28	2	2
17	2	29	2	1
17	1	29	2	2
27	2	30	2	1
27	1	30	2	2
20	1	31	2	1
20	2	31	2	2
13	1	32	2	1
13	2	32	2	2
7	2	33	2	1
7	1	33	2	2
23	1	34	2	1
23	2	34	2	2
16	1	35	2	1
16	2	35	2	2
26	2	36	2	1
26	1	36	2	2
3	2	37	2	1
3	1	37	2	2
24	2	38	2	1
24	1	38	2	2

[truncated: 12 more sheets: ChxVci_LGsummary, ChxVci_GENOvsPARENT, ChxVci_CHRvLGtop, ChxVci_LGmap, HoxVci_LGsummary, HoxVci_GENOvsPARENT, HoxVci_CHRvLGtop, HoxVci_LGmap, VruxCh_LGsummary, VruxCh_GENOvsPARENT, VruxCh_CHRvLGtop, VruxCh_LGmap]
