# Supplementary material for: Heterozygous Mapping Strategy (HetMappS) for High Resolution Genotyping-By-Sequencing Markers: A Case Study in Grapevine
Source: PLoS One. 2015 Aug 5;10(8):e0134880. doi: 10.1371/journal.pone.0134880 (PMC4526651; doi:10.1371/journal.pone.0134880)
Supplement: S3 File — (XLSX) [file pone.0134880.s011.xlsx]

## Sheet: Summary
Supporting information S3 File
Input and output files for synteny pipeline in five F1 grepevine families
TAB COLOR CODES
	VruxHo	Vitis rupestris B38 x 'Horizon'
	HoxIlli	'Horizon' x Illinois 547-1
	ChxVci	Chardonnay' x V. cinerea B9
	HoxVci	'Horizon' x V. cinerea B9
	VruxCh	V. rupestrisB38 x 'Chardonnay'
ORIGIN AND DESCRIPTION OF PIPELINE FILES						For detailed information look at the HetMappS pipeline documentation. Supporting information S4
	GENOvsPARENT		Output from script synteny_phase_part1.pl
			A table comparing known parental genotypes to inferred parental genotypes
	GENOvsGRANDPARENT		Output from script synteny_phase_part1.pl
			A table comparing known grandparental genotypes to inferred grandparental genotypes
	LGmap		Input to script phased2mstmap.pl (optional)
			LGmap has 5 tab delimited columns: LG, PHASE, LABEL, PARENT_NUM, GRANDPARENT_NUM. LG and PHASE must match the linkage group file, LABEL is the label that you would like to propogate down the pipeline. If you want to join linkage groups this is the place to do it, prior to ordering you can use the information from the GENOvPARENT and GENOvGRANDPARENT files from the phase2 folder to create the LGma…

## Sheet: VruxHo_GENOvsPARENT
LG	PHASE	v_rupestris_b38.hom	v_rupestris_b38.het	horizon.hom	horizon.het
1-1	1	123	1	0	116
1-1	2	118	1	0	112
1-2	1	180	7	0	184
1-2	2	38	1	1	38
1-3	1	1	96	98	2
1-3	2	1	80	79	2
2-1	1	141	0	0	136
2-1	2	74	0	0	67
2-2	1	0	76	74	1
2-2	2	0	61	65	1
3-1	1	134	0	0	124
3-1	2	66	1	0	60
3-2	1	1	67	72	0
3-2	2	0	61	67	0
4-1	1	0	103	116	0
4-1	2	0	100	109	0
4-2	1	96	0	0	93
4-2	2	89	2	0	91
4-3	1	53	0	0	46
4-3	2	46	0	0	44
5-1	1	331	0	1	316
5-1	2	154	2	3	150
5-2	1	5	126	129	2
5-2	2	1	92	103	1
6-1	1	246	0	2	247
6-1	2	69	1	0	63
6-2	1	0	93	97	1
6-2	2	0	79	83	0
7-1	1	134	5	1	136
7-1	2	92	0	0	89
7-2	1	0	110	118	1
7-2	2	0	62	67	0
7-3	1	53	1	0	52
7-3	2	44	0	0	44
8-1	1	392	0	0	382
8-1	2	202	0	2	196
8-2	1	0	82	90	0
8-2	2	0	75	79	0
9-1	1	0	107	124	0
9-1	2	1	90	94	0
9-2	1	92	0	0	91
9-2	2	81	2	2	82
10-1	1	203	1	2	195
10-1	2	79	2	0	78
10-2	1	1	95	86	2
10-2	2	0	50	49	1
11-1	1	272	0	0	265
11-1	2	132	1	0	124
11-2	1	0	40	40	0
11-2	2	0	25	26	0
12-1	1	286	2	0	275
12-1	2	178	0	0	170
12-2	1	0	99	99	0
12-2	2	1	83	87	2
13-1	1	261	1	0	251
13-1	2	252	3	0	239
13-2	1	1	119	123	1
13-2	2	2	97	100	4
14-1	1	453	0	0	453
14-1	2	150	0	0	146
14-2	1	3	139	142	2
14-2	2	5	108	109	4
15-1	1	228	3	0	228
15-1	2	136	0	0	133
15-2	1	1	82	84	1
15-2	2	0	68	71	0
16-1	1	164	3	0	158
16-1	2	151	1	1	144
16-2	1	2	103	107	3
16-2	2	4	104	110	0
17-1	1	289	1	4	280
17-1	2	95	0	0	88
17-2	1	0	63	70	0
17-2	2	2	51	50	0
18-1	1	622	3	1	616
18-1	2	96	0	2	94
18-2	1	0	95	92	1
18-2	2	0	79	75	2
19-1	1	317	0	0	313
19-1	2	88	1	0	80
19-2	1	4	90	100	1
19-2	2	1	84	88	0

## Sheet: VruxHo_LGmap
LG	PHASE	LABEL	PARENT_NUM	GRANDPARENT_NUM
1-1	1	20	2	1
1-1	2	20	2	2
1-2	1	20	2	2
1-2	2	20	2	1
1-3	1	1	1	1
1-3	2	1	1	2
2-1	1	21	2	1
2-1	2	21	2	2
2-2	1	2	1	1
2-2	2	2	1	2
3-1	1	22	2	1
3-1	2	22	2	2
3-2	1	3	1	1
3-2	2	3	1	2
4-1	1	4	1	1
4-1	2	4	1	2
4-2	1	23	2	1
4-2	2	23	2	2
4-3	1	23	2	1
4-3	2	23	2	2
5-1	1	24	2	1
5-1	2	24	2	2
5-2	1	5	1	1
5-2	2	5	1	2
6-1	1	25	2	1
6-1	2	25	2	2
6-2	1	6	1	1
6-2	2	6	1	2
7-1	1	26	2	1
7-1	2	26	2	2
7-2	1	7	1	1
7-2	2	7	1	2
7-3	1	26	2	2
7-3	2	26	2	1
8-1	1	27	2	1
8-1	2	27	2	2
8-2	1	8	1	1
8-2	2	8	1	2
9-1	1	9	1	1
9-1	2	9	1	2
9-2	1	28	2	1
9-2	2	28	2	2
10-1	1	29	2	1
10-1	2	29	2	2
10-2	1	10	1	1
10-2	2	10	1	2
11-1	1	30	2	1
11-1	2	30	2	2
11-2	1	11	1	1
11-2	2	11	1	2
12-1	1	31	2	1
12-1	2	31	2	2
12-2	1	12	1	1
12-2	2	12	1	2
13-1	1	32	2	1
13-1	2	32	2	2
13-2	1	13	1	1
13-2	2	13	1	2
14-1	1	33	2	1
14-1	2	33	2	2
14-2	1	14	1	1
14-2	2	14	1	2
15-1	1	34	2	1
15-1	2	34	2	2
15-2	1	15	1	1
15-2	2	15	1	2
16-1	1	35	2	1
16-1	2	35	2	2
16-2	1	16	1	1
16-2	2	16	1	2
17-1	1	36	2	1
17-1	2	36	2	2
17-2	1	17	1	1
17-2	2	17	1	2
18-1	1	37	2	1
18-1	2	37	2	2
18-2	1	18	1	1
18-2	2	18	1	2
19-1	1	38	2	1
19-1	2	38	2	2
19-2	1	19	1	1
19-2	2	19	1	2

## Sheet: HoxIlli_GENOvsPARENT
LG	PHASE	horizon.hom	horizon.het	illinois547_1.hom	illinois547_1.het
1-1	1	232	4	0	226
1-1	2	224	7	0	228
1-2	1	1	130	136	3
1-2	2	0	100	97	6
1-3	1	0	102	99	5
1-3	2	0	38	35	3
2-1	1	172	0	0	155
2-1	2	155	1	0	150
2-2	1	0	86	89	0
2-2	2	0	56	58	1
3-1	1	185	1	1	175
3-1	2	171	3	3	152
3-2	1	1	67	72	2
3-2	2	0	55	51	4
4-1	1	288	1	0	275
4-1	2	252	0	0	237
4-2	1	0	125	133	2
4-2	2	0	111	111	2
5-1	1	307	1	0	297
5-1	2	202	3	0	193
5-2	1	0	226	228	1
5-2	2	0	126	126	0
6-1	1	228	2	0	214
6-1	2	221	5	0	213
6-2	1	0	176	170	4
6-2	2	0	56	57	0
7-1	1	291	4	0	279
7-1	2	252	8	2	240
7-2	1	0	86	86	0
7-2	2	0	86	86	0
7-3	1	0	38	41	0
7-3	2	0	35	35	0
8-1	1	281	2	1	270
8-1	2	200	0	1	197
8-2	1	0	251	260	0
8-2	2	0	171	176	0
9-1	1	186	0	0	171
9-1	2	174	0	0	161
9-2	1	0	87	85	2
9-2	2	1	58	61	0
10-1	1	144	0	0	141
10-1	2	111	1	0	102
10-2	1	0	120	121	1
10-2	2	0	77	78	0
11-1	1	0	160	167	0
11-1	2	0	112	115	0
11-2	1	151	0	1	146
11-2	2	137	3	1	134
12-1	1	0	234	240	2
12-1	2	0	142	148	1
12-2	1	183	5	1	175
12-2	2	166	1	3	167
13-1	1	1	215	235	2
13-1	2	0	200	204	2
13-2	1	213	3	0	207
13-2	2	178	2	1	171
14-1	1	294	1	1	287
14-1	2	137	3	0	138
14-2	1	0	250	259	0
14-2	2	1	168	175	0
15-1	1	0	157	159	1
15-1	2	0	131	132	3
15-2	1	154	1	1	155
15-2	2	123	0	4	119
16-1	1	191	2	1	185
16-1	2	140	8	1	142
16-2	1	0	128	135	2
16-2	2	0	116	116	1
17-1	1	200	1	1	199
17-1	2	110	0	0	109
17-2	1	0	165	166	0
17-2	2	0	85	89	2
18-1	1	331	0	0	322
18-1	2	123	2	0	118
18-2	1	0	341	343	2
18-2	2	0	95	97	0
19-1	1	0	217	216	4
19-1	2	0	93	97	2
19-2	1	186	0	0	181
19-2	2	121	1	2	113

## Sheet: HoxIlli_GENOvsGRANDPARENT
LG	PHASE	v_rupestris_b38.hom	v_rupestris_b38.het	v_cinerea_b9.hom	v_cinerea_b9.het
1-1	1	221	7	0	114
1-1	2	3	101	213	7
1-2	1	127	9	134	3
1-2	2	94	9	90	11
1-3	1	95	9	88	13
1-3	2	24	14	35	3
2-1	1	152	2	0	54
2-1	2	0	81	149	3
2-2	1	88	0	85	2
2-2	2	56	3	56	2
3-1	1	169	8	0	63
3-1	2	3	74	141	14
3-2	1	73	1	63	5
3-2	2	40	15	48	6
4-1	1	0	119	270	6
4-1	2	229	9	0	116
4-2	1	127	6	127	6
4-2	2	110	1	109	3
5-1	1	269	20	2	152
5-1	2	2	107	178	14
5-2	1	220	8	223	4
5-2	2	104	19	118	2
6-1	1	1	95	211	6
6-1	2	211	4	0	90
6-2	1	171	2	167	6
6-2	2	48	8	56	1
7-1	1	0	110	273	8
7-1	2	223	21	1	92
7-2	1	79	1	85	1
7-2	2	86	0	83	3
7-3	1	40	1	41	0
7-3	2	34	0	34	1
8-1	1	265	6	1	108
8-1	2	1	81	191	5
8-2	1	256	3	246	8
8-2	2	163	7	168	6
9-1	1	150	16	0	110
9-1	2	1	84	149	16
9-2	1	81	3	82	3
9-2	2	58	2	51	9
10-1	1	123	17	0	61
10-1	2	0	57	94	10
10-2	1	120	2	112	7
10-2	2	60	18	77	0
11-1	1	164	3	160	5
11-1	2	105	8	105	5
11-2	1	145	2	0	46
11-2	2	1	66	130	8
12-1	1	225	12	227	13
12-1	2	134	8	140	8
12-2	1	2	96	167	12
12-2	2	154	12	0	95
13-1	1	221	12	222	12
13-1	2	192	12	183	21
13-2	1	0	117	189	20
13-2	2	161	9	2	109
14-1	1	276	14	2	141
14-1	2	2	93	116	20
14-2	1	234	16	237	18
14-2	2	125	41	154	21
15-1	1	152	6	148	11
15-1	2	117	17	122	13
15-2	1	1	98	137	16
15-2	2	112	10	0	67
16-1	1	4	103	172	17
16-1	2	134	12	1	91
16-2	1	124	10	122	10
16-2	2	108	6	103	14
17-1	1	194	6	0	96
17-1	2	0	58	107	2
17-2	1	163	3	158	7
17-2	2	71	19	83	6
18-1	1	323	4	0	140
18-1	2	3	92	107	9
18-2	1	330	5	324	18
18-2	2	66	30	95	1
19-1	1	203	15	190	21
19-1	2	63	34	90	5
19-2	1	163	14	0	96
19-2	2	2	79	116	5

## Sheet: HoxIlli_LGmap
LG	PHASE	LABEL	PARENT_NUM	GRANDPARENT_NUM
1-1	1	20	2	2
1-1	2	20	2	1
1-2	1	1	1	1
1-2	2	1	1	2
1-3	1	1	1	1
1-3	2	1	1	2
2-1	1	21	2	2
2-1	2	21	2	1
2-2	1	2	1	1
2-2	2	2	1	2
3-1	1	22	2	2
3-1	2	22	2	1
3-2	1	3	1	1
3-2	2	3	1	2
4-1	1	23	2	1
4-1	2	23	2	2
4-2	1	4	1	1
4-2	2	4	1	2
5-1	1	24	2	2
5-1	2	24	2	1
5-2	1	5	1	1
5-2	2	5	1	2
6-1	1	25	2	1
6-1	2	25	2	2
6-2	1	6	1	1
6-2	2	6	1	2
7-1	1	26	2	1
7-1	2	26	2	2
7-2	1	7	1	1
7-2	2	7	1	2
7-3	1	7	1	2
7-3	2	7	1	1
8-1	1	27	2	2
8-1	2	27	2	1
8-2	1	8	1	1
8-2	2	8	1	2
9-1	1	28	2	2
9-1	2	28	2	1
9-2	1	9	1	1
9-2	2	9	1	2
10-1	1	29	2	2
10-1	2	29	2	1
10-2	1	10	1	1
10-2	2	10	1	2
11-1	1	11	1	1
11-1	2	11	1	2
11-2	1	30	2	2
11-2	2	30	2	1
12-1	1	12	1	1
12-1	2	12	1	2
12-2	1	31	2	1
12-2	2	31	2	2
13-1	1	13	1	1
13-1	2	13	1	2
13-2	1	32	2	1
13-2	2	32	2	2
14-1	1	33	2	2
14-1	2	33	2	1
14-2	1	14	1	1
14-2	2	14	1	2
15-1	1	15	1	1
15-1	2	15	1	2
15-2	1	34	2	1
15-2	2	34	2	2
16-1	1	35	2	1
16-1	2	35	2	2
16-2	1	16	1	1
16-2	2	16	1	2
17-1	1	36	2	2
17-1	2	36	2	1
17-2	1	17	1	1
17-2	2	17	1	2
18-1	1	37	2	2
18-1	2	37	2	1
18-2	1	18	1	1
18-2	2	18	1	2
19-1	1	19	1	1
19-1	2	19	1	2
19-2	1	38	2	2
19-2	2	38	2	1

## Sheet: ChxVci_GENOvsPARENT
LG	PHASE	chardonnay.rei.hom	chardonnay.rei.het	v_cinerea_b9.hom	v_cinerea_b9.het
1-1	1	1	119	127	0
1-1	2	0	119	123	1
1-2	1	140	0	0	137
1-2	2	102	0	0	100
2-1	1	0	81	85	0
2-1	2	0	74	81	0
2-2	1	60	0	0	51
2-2	2	54	0	0	53
3-1	1	0	100	106	0
3-1	2	0	74	75	0
3-2	1	84	0	0	81
3-2	2	70	1	1	60
4-1	1	0	126	133	0
4-1	2	0	111	115	0
4-2	1	124	0	0	118
4-2	2	101	0	0	91
5-1	1	1	162	177	0
5-1	2	3	143	149	3
5-2	1	153	1	2	132
5-2	2	132	0	0	120
6-1	1	0	111	121	0
6-1	2	2	107	116	2
6-2	1	108	1	0	98
6-2	2	88	0	0	84
7-1	1	0	137	137	0
7-1	2	0	111	113	0
7-2	1	101	0	0	91
7-2	2	67	0	0	67
8-1	1	0	180	193	0
8-1	2	1	181	182	0
8-2	1	103	0	2	100
8-2	2	102	0	0	99
9-1	1	0	111	110	2
9-1	2	1	93	101	0
9-2	1	88	0	0	87
9-2	2	73	0	1	71
10-1	1	0	98	101	0
10-1	2	0	56	63	0
10-2	1	69	0	1	68
10-2	2	64	0	0	62
11-1	1	0	97	101	2
11-1	2	0	88	97	1
11-2	1	84	0	1	77
11-2	2	63	0	0	58
12-1	1	2	141	140	1
12-1	2	4	130	132	5
12-2	1	140	1	5	133
12-2	2	117	0	2	114
13-1	1	136	2	1	125
13-1	2	118	0	5	114
13-2	1	1	132	131	4
13-2	2	0	117	124	0
14-1	1	0	194	195	1
14-1	2	1	177	183	1
14-2	1	187	2	9	168
14-2	2	170	0	2	156
15-1	1	151	2	3	141
15-1	2	66	0	1	67
15-2	1	0	98	97	1
15-2	2	3	51	65	0
16-1	1	117	0	2	114
16-1	2	118	0	5	107
16-2	1	0	103	108	0
16-2	2	0	87	89	0
17-1	1	0	113	118	0
17-1	2	0	102	112	0
17-2	1	103	2	0	100
17-2	2	83	0	0	76
18-1	1	0	157	155	2
18-1	2	0	133	141	0
18-2	1	111	0	0	105
18-2	2	104	0	0	101
19-1	1	4	127	154	1
19-1	2	1	106	114	0
19-2	1	125	0	1	112
19-2	2	112	0	0	102

## Sheet: ChxVci_LGmap
LG	PHASE	LABEL	PARENT_NUM	GRANDPARENT_NUM
1-1	1	1	1	1
1-1	2	1	1	2
1-2	1	20	2	1
1-2	2	20	2	2
2-1	1	2	1	1
2-1	2	2	1	2
2-2	1	21	2	1
2-2	2	21	2	2
3-1	1	3	1	1
3-1	2	3	1	2
3-2	1	22	2	1
3-2	2	22	2	2
4-1	1	4	1	1
4-1	2	4	1	2
4-2	1	23	2	1
4-2	2	23	2	2
5-1	1	5	1	1
5-1	2	5	1	2
5-2	1	24	2	1
5-2	2	24	2	2
6-1	1	6	1	1
6-1	2	6	1	2
6-2	1	25	2	1
6-2	2	25	2	2
7-1	1	7	1	1
7-1	2	7	1	2
7-2	1	26	2	1
7-2	2	26	2	2
8-1	1	8	1	1
8-1	2	8	1	2
8-2	1	27	2	1
8-2	2	27	2	2
9-1	1	9	1	1
9-1	2	9	1	2
9-2	1	28	2	1
9-2	2	28	2	2
10-1	1	10	1	1
10-1	2	10	1	2
10-2	1	29	2	1
10-2	2	29	2	2
11-1	1	11	1	1
11-1	2	11	1	2
11-2	1	30	2	1
11-2	2	30	2	2
12-1	1	12	1	1
12-1	2	12	1	2
12-2	1	31	2	1
12-2	2	31	2	2
13-1	1	32	2	1
13-1	2	32	2	2
13-2	1	13	1	1
13-2	2	13	1	2
14-1	1	14	1	1
14-1	2	14	1	2
14-2	1	33	2	1
14-2	2	33	2	2
15-1	1	34	2	1
15-1	2	34	2	2
15-2	1	15	1	1
15-2	2	15	1	2
16-1	1	35	2	1
16-1	2	35	2	2
16-2	1	16	1	1
16-2	2	16	1	2
17-1	1	17	1	1
17-1	2	17	1	2
17-2	1	36	2	1
17-2	2	36	2	2
18-1	1	18	1	1
18-1	2	18	1	2
18-2	1	37	2	1
18-2	2	37	2	2
19-1	1	19	1	1
19-1	2	19	1	2
19-2	1	38	2	1
19-2	2	38	2	2

## Sheet: HoxVci_GENOvsPARENT
LG	PHASE	horizon.hom	horizon.het	v_cinerea_b9.hom	v_cinerea_b9.het
1-1	1	0	144	151	4
1-1	2	0	113	112	3
1-2	1	1	115	118	1
1-2	2	0	98	100	3
1-3	1	108	1	0	106
1-3	2	92	0	0	89
2-1	1	0	103	108	0
2-1	2	0	83	87	0
2-2	1	68	0	0	60
2-2	2	57	0	0	55
3-1	1	0	99	100	0
3-1	2	0	87	96	1
3-2	1	72	0	0	74
3-2	2	70	0	0	63
4-1	1	0	142	153	0
4-1	2	0	123	131	0
4-2	1	139	0	2	129
4-2	2	93	0	0	80
5-1	1	4	250	258	1
5-1	2	1	238	251	1
5-2	1	107	0	2	94
5-2	2	103	1	6	96
6-1	1	1	164	169	4
6-1	2	0	143	149	0
6-2	1	100	0	0	95
6-2	2	78	0	0	73
7-1	1	0	154	158	0
7-1	2	0	149	151	0
7-2	1	92	0	0	91
7-2	2	73	0	0	68
8-1	1	0	319	331	0
8-1	2	0	260	273	0
8-2	1	105	0	1	100
8-2	2	85	0	0	85
9-1	1	114	1	1	111
9-1	2	108	0	2	97
9-2	1	0	96	98	2
9-2	2	1	58	65	1
10-1	1	0	170	176	0
10-1	2	0	127	131	1
10-2	1	67	1	0	68
10-2	2	60	0	0	58
11-1	1	0	206	219	2
11-1	2	1	186	201	1
11-2	1	60	1	0	61
11-2	2	48	0	0	47
12-1	1	2	252	268	3
12-1	2	0	183	193	0
12-2	1	125	1	4	119
12-2	2	90	2	2	89
13-1	1	1	246	264	1
13-1	2	2	241	256	0
13-2	1	121	2	2	116
13-2	2	105	3	3	102
14-1	1	0	231	238	5
14-1	2	0	201	203	0
14-2	1	165	2	6	157
14-2	2	119	1	4	121
15-1	1	0	190	201	1
15-1	2	0	191	201	0
15-2	1	129	1	3	124
15-2	2	67	0	1	65
16-1	1	1	146	150	1
16-1	2	0	142	148	0
16-2	1	99	2	4	97
16-2	2	89	0	2	83
17-1	1	1	188	200	4
17-1	2	0	169	175	1
17-2	1	90	0	0	83
17-2	2	70	0	0	66
18-1	1	1	348	370	3
18-1	2	0	336	351	2
18-2	1	130	6	1	134
18-2	2	111	1	0	111
19-1	1	0	212	218	5
19-1	2	1	175	186	0
19-2	1	103	0	1	104
19-2	2	74	1	1	72

## Sheet: HoxVci_LGmap
LG	PHASE	LABEL	PARENT_NUM	GRANDPARENT_NUM
1-1	1	1	1	1
1-1	2	1	1	2
1-2	1	1	1	2
1-2	2	1	1	1
1-3	1	20	2	1
1-3	2	20	2	2
2-1	1	2	1	1
2-1	2	2	1	2
2-2	1	21	2	1
2-2	2	21	2	2
3-1	1	3	1	1
3-1	2	3	1	2
3-2	1	22	2	1
3-2	2	22	2	2
4-1	1	4	1	1
4-1	2	4	1	2
4-2	1	23	2	1
4-2	2	23	2	2
5-1	1	5	1	1
5-1	2	5	1	2
5-2	1	24	2	1
5-2	2	24	2	2
6-1	1	6	1	1
6-1	2	6	1	2
6-2	1	25	2	1
6-2	2	25	2	2
7-1	1	7	1	1
7-1	2	7	1	2
7-2	1	26	2	1
7-2	2	26	2	2
8-1	1	8	1	1
8-1	2	8	1	2
8-2	1	27	2	1
8-2	2	27	2	2
9-1	1	28	2	1
9-1	2	28	2	2
9-2	1	9	1	1
9-2	2	9	1	2
10-1	1	10	1	1
10-1	2	10	1	2
10-2	1	29	2	1
10-2	2	29	2	2
11-1	1	11	1	1
11-1	2	11	1	2
11-2	1	30	2	1
11-2	2	30	2	2
12-1	1	12	1	1
12-1	2	12	1	2
12-2	1	31	2	1
12-2	2	31	2	2
13-1	1	13	1	1
13-1	2	13	1	2
13-2	1	32	2	1
13-2	2	32	2	2
14-1	1	14	1	1
14-1	2	14	1	2
14-2	1	33	2	1
14-2	2	33	2	2
15-1	1	15	1	1
15-1	2	15	1	2
15-2	1	34	2	1
15-2	2	34	2	2
16-1	1	16	1	1
16-1	2	16	1	2
16-2	1	35	2	1
16-2	2	35	2	2
17-1	1	17	1	1
17-1	2	17	1	2
17-2	1	36	2	1
17-2	2	36	2	2
18-1	1	18	1	1
18-1	2	18	1	2
18-2	1	37	2	1
18-2	2	37	2	2
19-1	1	19	1	1
19-1	2	19	1	2
19-2	1	38	2	1
19-2	2	38	2	2

[truncated: 2 more sheets: VruxCh_GENOvsPARENT, VruxCh_LGmap]
