# Supplementary material for: Heterozygous Mapping Strategy (HetMappS) for High Resolution Genotyping-By-Sequencing Markers: A Case Study in Grapevine
Source: PLoS One. 2015 Aug 5;10(8):e0134880. doi: 10.1371/journal.pone.0134880 (PMC4526651; doi:10.1371/journal.pone.0134880)
Supplement: S5 File — SNP coverage and Pt marker coverage on 1Mb windows (calculated with 100KB slide) against the PN40024 reference genome version 12x.2 for each parental map. (XLSX) [file pone.0134880.s013.xlsx]

## Sheet: SNP_summary
	mean # SNPs per window	mean female Pt markers per window	mean male Pt markers per window
Hor x Rup	697	7 (1.0%)	16 (2.1%)
Ill x Hor	929	12 (1.1%)	16 (1.6%)
cin x chard	623	10 (1.5%)	9 (1.3%)
cin x hor	685	16 (2.1%)	8 (1.1%)

## Sheet: V rupestris B38 x Horizon(F)
chr	start	stop	Pt markers / Mb	SNPs / Mb	proportion of mean SNPs / Mb
1	6000000	12100000	0.0576923	70	0.10043
1	12600000	16400000	0	47	0.0674319
1	16500000	17700000	0.666667	21	0.0301291
1	22200000	23400000	1	21	0.0301291
1	24000000	24233538	0.333333	12	0.0172166
2	9400000	10500000	0	20	0.0286944
2	10800000	13500000	0.388889	36	0.0516499
2	13600000	18500000	0.175	58	0.0832138
2	18700000	18891843	0.5	11	0.0157819
3	4300000	5300000	1	19	0.0272597
3	9500000	11600000	0.333333	30	0.0430416
3	12400000	16700000	0.294118	52	0.0746055
3	16800000	18800000	0.0909091	29	0.0416069
3	19300000	20695524	0.0714286	23	0.0329986
4	9700000	11500000	1	27	0.0387374
4	12100000	14100000	0.363636	29	0.0416069
4	14200000	16100000	0.9	28	0.0401722
4	24600000	24711646	0.5	11	0.0157819
5	0	1100000	1	11	0.0157819
5	10800000	15100000	0.294118	52	0.0746055
5	15500000	16600000	0	20	0.0286944
5	25400000	25650743	0	12	0.0172166
6	8700000	11300000	0.294118	35	0.0502152
6	12100000	13600000	0.166667	24	0.0344333
6	22300000	22645733	0.75	13	0.0186514
7	5400000	6600000	0	21	0.0301291
7	10600000	11800000	1	21	0.0301291
7	12100000	14000000	0.3	28	0.0401722
7	14100000	18400000	0.0882353	52	0.0746055
7	18800000	20500000	0	26	0.0373027
7	20600000	22600000	0.454545	29	0.0416069
7	25400000	26400000	1	19	0.0272597
7	26900000	27355740	0	14	0.0200861
8	1400000	2400000	1	19	0.0272597
8	2700000	3900000	0	21	0.0301291
8	6100000	7600000	0.666667	24	0.0344333
8	7700000	8700000	0	19	0.0272597
8	9200000	10800000	1	25	0.035868
8	12000000	14100000	1	30	0.0430416
8	22300000	22550362	0	12	0.0172166
9	11200000	13400000	0	31	0.0444763
9	14000000	16100000	0.416667	30	0.0430416
9	16200000	18000000	0.111111	27	0.0387374
9	19600000	20800000	1	21	0.0301291
9	22800000	23006712	0.666667	12	0.0172166
10	1100000	5000000	0.0333333	48	0.0688666
10	6900000	8100000	1	21	0.0301291
10	9200000	10200000	1	19	0.0272597
10	15100000	18400000	0.166667	42	0.0602582
10	18900000	19900000	0	19	0.0272597
10	23300000	23503040	0.333333	12	0.0172166
11	0	1100000	0	11	0.0157819
11	2800000	3900000	0.5	20	0.0286944
11	5100000	6900000	0.222222	27	0.0387374
11	7000000	10100000	0.545455	40	0.0573888
11	11200000	16600000	0.575	63	0.0903874
11	20000000	20118820	0	11	0.0157819
12	9700000	14500000	0.205128	57	0.0817791
12	16300000	17400000	1	20	0.0286944
12	17500000	18600000	1	20	0.0286944
12	24000000	24269032	0.333333	12	0.0172166
13	9700000	11400000	0.25	26	0.0373027
13	11500000	14200000	0.388889	36	0.0516499
13	16800000	18000000	0	21	0.0301291
13	18500000	20800000	0.357143	32	0.045911
13	21900000	23200000	0	22	0.0315638
13	23300000	25700000	0.0666667	33	0.0473458
14	4000000	5000000	1	19	0.0272597
14	9200000	10700000	1	24	0.0344333
14	10800000	11800000	1	19	0.0272597
14	12900000	14300000	0.6	23	0.0329986
14	14400000	16000000	1	25	0.035868
14	16100000	17300000	1	21	0.0301291
14	19600000	20700000	0.5	20	0.0286944
14	30100000	30274277	1	11	0.0157819
15	2600000	4300000	0.25	26	0.0373027
15	4400000	6000000	0.714286	25	0.035868
15	7300000	8500000	1	21	0.0301291
15	20200000	20304914	0	11	0.0157819
16	3100000	4600000	0.666667	24	0.0344333
16	5000000	6200000	1	21	0.0301291
16	6700000	8300000	0.428571	25	0.035868
16	8900000	11300000	0.266667	33	0.0473458
16	15300000	16400000	1	20	0.0286944
16	23400000	23572818	0.5	11	0.0157819
17	0	1400000	0	14	0.0200861
17	12700000	18691847	0.2	69	0.0989957
18	4000000	5100000	1	20	0.0286944
18	13600000	21300000	0.411765	86	0.123386
18	24600000	26300000	0.625	26	0.0373027
18	26500000	27800000	0.25	22	0.0315638
18	28700000	29900000	1	21	0.0301291
18	30900000	32900000	0	29	0.0416069
18	34200000	34568450	0.75	13	0.0186514
19	8200000	9600000	1	23	0.0329986
19	13600000	17000000	0.4	43	0.061693
19	17100000	19100000	1	29	0.0416069
19	24200000	24695667	0	14	0.0200861

## Sheet: V rupestris B38 x Horizon (M)
chr	start	stop	Pt markers / Mb	SNPs / Mb	proportion of mean SNPs / Mb
1	8600000	9800000	1	21	0.0301291
1	13400000	16600000	0.73913	41	0.0588235
1	24100000	24233538	0	11	0.0157819
2	3400000	5100000	0.125	26	0.0373027
2	10200000	12800000	0	35	0.0502152
2	13500000	17400000	0.133333	48	0.0688666
2	18500000	18891843	0	13	0.0186514
3	1000000	3300000	0	32	0.045911
3	13000000	16000000	0.0952381	39	0.0559541
3	20500000	20695524	1	11	0.0157819
4	9000000	10300000	0.5	22	0.0315638
4	10700000	13400000	0.388889	36	0.0516499
4	13800000	14800000	1	19	0.0272597
4	15700000	17700000	0.818182	29	0.0416069
4	24700000	24711646	0	10	0.0143472
5	12800000	13800000	0	19	0.0272597
5	18800000	20100000	0.25	22	0.0315638
5	25100000	25650743	0	15	0.0215208
6	7200000	9200000	0.0909091	29	0.0416069
6	9300000	11400000	0.0833333	30	0.0430416
6	11500000	12800000	1	22	0.0315638
6	20000000	22645733	0.0740741	36	0.0516499
7	8600000	10000000	0	23	0.0329986
7	10500000	11900000	0.2	23	0.0329986
7	12400000	18200000	0.282609	67	0.0961263
7	18500000	21600000	0.318182	40	0.0573888
7	23400000	24500000	0.5	20	0.0286944
8	5300000	7200000	0.1	28	0.0401722
8	22300000	22550362	0	12	0.0172166
9	3100000	5300000	0.153846	31	0.0444763
9	9700000	11700000	0	29	0.0416069
9	11800000	12800000	1	19	0.0272597
9	13700000	16400000	0	36	0.0516499
9	16500000	17900000	0	23	0.0329986
9	23000000	23006712	0	10	0.0143472
10	1200000	4900000	0.0357143	46	0.0659971
10	15800000	18400000	0.0588235	35	0.0502152
10	19200000	20900000	1	26	0.0373027
10	23300000	23503040	0.666667	12	0.0172166
11	8700000	10000000	0.75	22	0.0315638
11	13500000	15000000	0.333333	24	0.0344333
11	20000000	20118820	0	11	0.0157819
12	10000000	13200000	0	41	0.0588235
12	13300000	14500000	1	21	0.0301291
13	10400000	11400000	1	19	0.0272597
13	11500000	12800000	1	22	0.0315638
13	16800000	18000000	0.333333	21	0.0301291
13	18600000	20300000	0	26	0.0373027
13	21900000	23300000	0.2	23	0.0329986
13	23400000	25600000	0.0769231	31	0.0444763
14	12900000	14100000	0	21	0.0301291
14	16300000	17400000	1	20	0.0286944
15	3400000	5100000	1	26	0.0373027
15	19900000	20304914	0.4	14	0.0200861
16	3500000	4600000	1	20	0.0286944
16	6200000	7400000	1	21	0.0301291
16	9300000	12200000	0.05	38	0.0545194
16	23500000	23572818	0	10	0.0143472
17	12900000	14300000	0.2	23	0.0329986
17	18000000	18691847	0.142857	16	0.0229555
18	14900000	17400000	0	34	0.0487805
18	17600000	21300000	0.178571	46	0.0659971
18	24000000	25000000	0	19	0.0272597
18	26900000	28200000	0.25	22	0.0315638
18	31100000	32900000	0	27	0.0387374
18	34500000	34568450	0	10	0.0143472
19	13300000	15800000	0.75	34	0.0487805
19	20900000	22400000	0.333333	24	0.0344333
19	24500000	24695667	0	11	0.0157819

## Sheet: Horizon x Illinois 547-1 (F)
chr	start	stop	Pt markers / Mb	SNPs / Mb	proportion of mean SNPs / Mb
1	6500000	7800000	1	22	0.0236814
1	8600000	9800000	1	21	0.022605
1	10400000	11700000	1	22	0.0236814
1	13000000	16700000	0.392857	46	0.0495156
1	24100000	24233538	0	11	0.0118407
2	3400000	5200000	0	27	0.0290635
2	10200000	12800000	0	35	0.0376749
2	13200000	17600000	0.142857	53	0.0570506
2	18500000	18891843	0	13	0.0139935
3	0	3300000	0	33	0.0355221
3	9400000	10800000	1	23	0.0247578
3	12700000	16000000	0.291667	42	0.0452099
3	17300000	18600000	1	22	0.0236814
3	20500000	20695524	1	11	0.0118407
4	7700000	10300000	0.857143	35	0.0376749
4	10700000	13400000	0.388889	36	0.0387513
4	13500000	15600000	1	30	0.0322928
4	15700000	17700000	0.636364	29	0.0312164
4	24700000	24711646	0	10	0.0107643
5	12100000	13800000	0.375	26	0.0279871
5	18500000	20100000	0.571429	25	0.0269107
5	25100000	25650743	0	15	0.0161464
6	7300000	9200000	0	28	0.0301399
6	9300000	11400000	0.0833333	30	0.0322928
6	11500000	13800000	0.5	32	0.0344456
6	16400000	17400000	1	19	0.0204521
6	20000000	22645733	0.0740741	36	0.0387513
7	8500000	10400000	0.5	28	0.0301399
7	12200000	13800000	0.142857	25	0.0269107
7	13900000	18200000	0.0588235	52	0.0559742
7	18500000	21600000	0.318182	40	0.0430571
7	23400000	24500000	0.5	20	0.0215285
8	5300000	7200000	0	28	0.0301399
8	22300000	22550362	0	12	0.0129171
9	3100000	4800000	0	26	0.0279871
9	7900000	8900000	1	19	0.0204521
9	9700000	11700000	0	29	0.0312164
9	11800000	12900000	0.5	20	0.0215285
9	13700000	16400000	0.111111	36	0.0387513
9	16500000	17900000	0	23	0.0247578
9	22900000	23006712	0.5	11	0.0118407
10	1500000	5000000	0.0384615	44	0.0473628
10	15100000	18400000	0.291667	42	0.0452099
10	19200000	21600000	0.866667	33	0.0355221
10	23300000	23503040	0.666667	12	0.0129171
11	7000000	8100000	1	20	0.0215285
11	8700000	9700000	0	19	0.0204521
11	13500000	15000000	0.333333	24	0.0258342
11	20000000	20118820	0	11	0.0118407
12	10000000	13200000	0	41	0.0441335
12	13300000	14500000	0	21	0.022605
13	10400000	11400000	1	19	0.0204521
13	11500000	13600000	0.5	30	0.0322928
13	16800000	18000000	0	21	0.022605
13	18600000	20300000	0	26	0.0279871
13	21700000	23100000	0.4	23	0.0247578
13	23400000	25600000	0.0769231	31	0.0333692
14	10500000	11500000	1	19	0.0204521
14	16300000	17500000	1	21	0.022605
14	20200000	21200000	1	19	0.0204521
15	4000000	5100000	1	20	0.0215285
15	8200000	9400000	1	21	0.022605
15	20100000	20304914	0.333333	12	0.0129171
16	3500000	4700000	1	21	0.022605
16	5600000	7400000	1	27	0.0290635
16	9200000	12200000	0.0952381	39	0.0419806
16	23300000	23572818	0.666667	12	0.0129171
17	11500000	12600000	1	20	0.0215285
17	12900000	14800000	0.5	28	0.0301399
17	15600000	16900000	1	22	0.0236814
17	18000000	18691847	0.142857	16	0.0172228
18	14700000	17400000	0.111111	36	0.0387513
18	17600000	21100000	0.153846	44	0.0473628
18	24000000	25000000	1	19	0.0204521
18	26900000	28200000	0.25	22	0.0236814
18	28500000	29900000	1	23	0.0247578
18	31100000	33100000	0.181818	29	0.0312164
18	34500000	34568450	0	10	0.0107643
19	11600000	13200000	1	25	0.0269107
19	13300000	15800000	0.125	34	0.0365985
19	16500000	17800000	1	22	0.0236814
19	20900000	23000000	0.166667	30	0.0322928
19	24500000	24695667	0	11	0.0118407

## Sheet: Horizon x Illinois 547-1 (M)
chr	start	stop	Pt markers / Mb	SNPs / Mb	proportion of mean SNPs / Mb
1	13500000	16100000	0.0588235	35	0.0376749
1	24100000	24233538	0.5	11	0.0118407
2	10800000	12300000	0.166667	24	0.0258342
2	18500000	18891843	0	13	0.0139935
3	9900000	11200000	0.75	22	0.0236814
3	13000000	16700000	0.25	46	0.0495156
3	20500000	20695524	1	11	0.0118407
4	24700000	24711646	0	10	0.0107643
5	12700000	13900000	0	21	0.022605
5	25500000	25650743	0.5	11	0.0118407
6	9400000	11200000	0	27	0.0290635
6	12200000	13400000	1	21	0.022605
6	22300000	22645733	0	13	0.0139935
7	10500000	11500000	0	19	0.0204521
7	14000000	18200000	0	51	0.0548977
7	18800000	20400000	0	25	0.0269107
7	20600000	21600000	1	19	0.0204521
7	27100000	27355740	1	12	0.0129171
8	5900000	7400000	0.833333	24	0.0258342
8	22200000	22550362	0.25	13	0.0139935
9	10800000	12900000	0.416667	30	0.0322928
9	14000000	16100000	0.416667	30	0.0322928
9	16200000	18100000	0.5	28	0.0301399
9	22800000	23006712	0.333333	12	0.0129171
10	1200000	4900000	0.0357143	46	0.0495156
10	15500000	18400000	0.2	38	0.0409042
10	19000000	20900000	0.7	28	0.0301399
10	23400000	23503040	0	11	0.0118407
11	13500000	14700000	0	21	0.022605
11	15100000	16200000	0.5	20	0.0215285
11	20100000	20118820	0	10	0.0107643
12	9800000	14200000	0.171429	53	0.0570506
12	17500000	18600000	1	20	0.0215285
12	24100000	24269032	0.5	11	0.0118407
13	11500000	12800000	0	22	0.0236814
13	13000000	14200000	1	21	0.022605
13	18500000	20300000	0	27	0.0290635
13	21700000	23200000	0.5	24	0.0258342
13	23500000	25800000	0.285714	32	0.0344456
14	3900000	5400000	1	24	0.0258342
14	12900000	14100000	0	21	0.022605
15	3400000	4800000	1	23	0.0247578
15	4900000	6000000	1	20	0.0215285
15	20200000	20304914	0	11	0.0118407
16	3400000	4400000	0	19	0.0204521
16	6800000	8000000	1	21	0.022605
16	9300000	11000000	0.25	26	0.0279871
16	11300000	12400000	0.5	20	0.0215285
16	23500000	23572818	1	10	0.0107643
17	12700000	14300000	0.428571	25	0.0269107
17	18000000	18691847	0	16	0.0172228
18	14800000	17800000	0.190476	39	0.0419806
18	17900000	21300000	0.28	43	0.0462863
18	26500000	27800000	0	22	0.0236814
18	30900000	33100000	0.307692	31	0.0333692
18	34200000	34568450	0.25	13	0.0139935
19	12500000	13500000	1	19	0.0204521
19	13600000	14600000	0	19	0.0204521
19	14700000	17800000	0.545455	40	0.0430571
19	17900000	19600000	1	26	0.0279871
19	24500000	24695667	0.5	11	0.0118407

## Sheet: Chardonnay x V. cinerea B9 (F)
chr	start	stop	Pt markers / Mb	SNPs / Mb	proportion of mean SNPs / Mb
1	8200000	9200000	1	19	0.0304976
1	12900000	16600000	0.642857	46	0.0738363
1	22200000	23200000	1	19	0.0304976
1	23900000	24233538	0.5	13	0.0208668
2	10200000	12800000	0	35	0.0513644
2	13200000	18891843	0.0526316	66	0.0529695
3	6600000	7700000	1	20	0.0337079
3	7900000	11300000	0.56	43	0.0401284
3	11900000	16700000	0.102564	57	0.0385233
3	19300000	20695524	0.666667	23	0.0369181
4	7100000	10300000	0.894737	41	0.035313
4	10700000	13700000	0.428571	39	0.0577849
4	15000000	17700000	0.555556	36	0.0337079
4	24700000	24711646	0	10	0.0272873
5	10200000	11300000	1	20	0.0321027
5	12800000	13900000	0.5	20	0.0321027
5	25500000	25650743	0.5	11	0.0304976
6	9300000	11400000	0.0833333	30	0.0626003
6	12000000	13400000	0.4	23	0.0160514
6	22300000	22645733	0	13	0.0481541
7	10400000	11900000	0.333333	24	0.0529695
7	12500000	22000000	0.291139	104	0.0433387
7	24900000	27100000	0.230769	31	0.0304976
7	27200000	27355740	1	11	0.0642055
8	5700000	7200000	0.333333	24	0.0417335
8	22100000	22550362	0.2	14	0.0385233
9	11000000	13100000	0	30	0.0160514
9	13700000	16400000	0	36	0.0304976
9	16500000	17600000	0	20	0.046549
9	23000000	23006712	1	10	0.0272873
10	1200000	4900000	0.392857	46	0.105939
10	9100000	10400000	0.5	22	0.0321027
10	15200000	18900000	0	46	0.0561798
10	19000000	20900000	0.4	28	0.0690209
10	23400000	23503040	0.5	11	0.0914928
11	7000000	8600000	0.142857	25	0.0369181
11	13100000	15200000	0.5	30	0.0658106
11	19700000	20118820	0	14	0.0626003
12	10000000	11300000	0	22	0.0160514
12	11400000	13800000	0.4	33	0.0321027
12	16500000	18500000	0	29	0.0577849
12	23900000	24269032	0.75	13	0.0321027
13	10600000	12800000	1	31	0.0481541
13	16800000	18000000	0	21	0.0369181
13	18100000	20300000	0	31	0.0208668
13	21500000	23100000	0.571429	25	0.0385233
13	23400000	25800000	0.133333	33	0.0176565
13	26800000	29075116	0.521739	32	0.166934
14	12500000	14100000	1	25	0.0497592
14	14500000	15700000	1	21	0.0176565
14	17400000	18900000	1	24	0.0385233
15	4900000	6300000	0.6	23	0.0224719
15	7000000	8300000	0.5	22	0.0481541
15	12200000	13400000	0	21	0.0577849
15	16800000	19500000	0	36	0.0321027
15	19600000	20304914	0	17	0.0160514
16	3400000	4500000	0	20	0.0738363
16	4900000	6000000	1	20	0.035313
16	6800000	7800000	1	19	0.0738363
16	9400000	12400000	0.769231	39	0.0449438
16	23500000	23572818	0	10	0.0176565
17	2500000	4600000	0	30	0.0401284
17	12500000	14300000	0.222222	27	0.0481541
17	17700000	18691847	0.4	19	0.0224719
18	14900000	17300000	0.133333	33	0.035313
18	17900000	21000000	0.181818	40	0.046549
18	23700000	25400000	0.125	26	0.0529695
18	26600000	28100000	1	24	0.0208668
18	30900000	32900000	0.272727	29	0.0497592
18	34500000	34568450	0	10	0.0337079
19	16800000	17800000	0	19	0.0401284
19	23900000	24695667	0	17	0.0497592

## Sheet: Chardonnay x V. cinerea B9  (M)
chr	start	stop	Pt markers / Mb	SNPs / Mb	proportion of mean SNPs / Mb
1	11000000	12100000	0.5	20	0.0321027
1	12200000	16900000	0.105263	56	0.0898876
1	23600000	24233538	0.428571	16	0.0256822
2	7800000	12800000	0.439024	59	0.094703
2	12900000	14300000	0	23	0.0369181
2	17900000	18891843	0.6	19	0.0304976
3	13200000	16500000	0	42	0.0674157
3	17600000	18700000	0	20	0.0321027
3	18800000	20695524	0.526316	28	0.0449438
4	11900000	14400000	0.785714	34	0.0545746
4	16600000	17700000	1	20	0.0321027
4	24700000	24711646	0	10	0.0160514
5	9500000	11100000	0.428571	25	0.0401284
5	12000000	14300000	0.714286	32	0.0513644
5	15500000	17300000	0.222222	27	0.0433387
5	18700000	20000000	1	22	0.035313
5	22800000	24000000	0.333333	21	0.0337079
5	25600000	25650743	0	10	0.0160514
6	9000000	11600000	0.117647	35	0.0561798
6	11800000	14900000	0.636364	40	0.0642055
6	16800000	17900000	1	20	0.0321027
6	22500000	22645733	1	11	0.0176565
7	8600000	10400000	0.333333	27	0.0433387
7	12500000	18100000	0.0526316	65	0.104334
7	18800000	20400000	0	25	0.0401284
7	20500000	22600000	1	30	0.0481541
7	26900000	27355740	1	14	0.0224719
8	2500000	3700000	0	21	0.0337079
8	5200000	7100000	0.5	28	0.0449438
8	8800000	9900000	1	20	0.0321027
8	22100000	22550362	0	14	0.0224719
9	4500000	5500000	0	19	0.0304976
9	7100000	8200000	1	20	0.0321027
9	8300000	9400000	1	20	0.0321027
9	10800000	13400000	0.411765	35	0.0561798
9	13700000	17900000	0.393939	51	0.081862
9	20000000	21500000	0.833333	24	0.0385233
9	23000000	23006712	1	10	0.0160514
10	600000	5200000	0.162162	52	0.0834671
10	12700000	13700000	1	19	0.0304976
10	14900000	18400000	0.230769	44	0.070626
10	18500000	20900000	0.866667	33	0.0529695
10	23400000	23503040	0	11	0.0176565
11	8700000	12500000	0.3	47	0.0754414
11	13400000	15400000	0.181818	29	0.046549
11	19700000	20118820	0.6	14	0.0224719
12	3200000	4600000	0	23	0.0369181
12	9800000	14500000	0.289474	56	0.0898876
12	16500000	18500000	0	29	0.046549
12	24000000	24269032	0.666667	12	0.0192616
13	11500000	12800000	1	22	0.035313
13	13000000	14200000	1	21	0.0337079
13	18500000	20300000	0	27	0.0433387
13	21700000	23100000	0	23	0.0369181
13	23300000	25700000	0.333333	33	0.0529695
13	28900000	29075116	1	11	0.0176565
14	1200000	2400000	0	21	0.0337079
14	10400000	11600000	0.666667	21	0.0337079
14	12900000	14100000	1	21	0.0337079
14	14400000	16000000	0.428571	25	0.0401284
14	16500000	17500000	1	19	0.0304976
14	18500000	19500000	1	19	0.0304976
14	30100000	30274277	0	11	0.0176565
15	4900000	6600000	0.625	26	0.0417335
15	6700000	7900000	1	21	0.0337079
15	8400000	9500000	0	20	0.0321027
15	20200000	20304914	0	11	0.0176565
16	4800000	6200000	0.8	23	0.0369181
16	6800000	8000000	0.333333	21	0.0337079
16	9300000	12200000	0.2	38	0.0609952
16	14100000	15100000	1	19	0.0304976
16	17700000	18700000	1	19	0.0304976
16	23500000	23572818	0	10	0.0160514
17	12700000	15000000	0.142857	32	0.0513644
17	18100000	18691847	0	15	0.024077
18	1900000	4300000	0.666667	33	0.0529695
18	14600000	22500000	0.0714286	88	0.141252
18	23200000	25000000	0	27	0.0433387
18	31100000	34000000	0	38	0.0609952
18	34200000	34568450	0.25	13	0.0208668
19	10000000	18700000	0.166667	96	0.154093
19	21400000	24695667	0.0909091	42	0.0674157

## Sheet: Horizon x V. cinerea B9 (F)
chr	start	stop	Pt markers / Mb	SNPs / Mb	proportion of mean SNPs / Mb
1	7000000	8000000	1	19	0.0277372
1	8600000	9800000	1	21	0.0306569
1	10400000	11600000	1	21	0.0306569
1	13500000	16100000	0.647059	35	0.0510949
1	24100000	24233538	0	11	0.0160584
2	3400000	5200000	0.333333	27	0.0394161
2	9400000	12400000	0.380952	39	0.0569343
2	13200000	17400000	0.0909091	51	0.0744526
2	18500000	18891843	0	13	0.0189781
3	600000	3300000	0.0555556	33	0.0481752
3	13000000	15800000	0.263158	37	0.0540146
3	20500000	20695524	1	11	0.0160584
4	7100000	10300000	1	41	0.059854
4	11300000	13700000	0.2	33	0.0481752
4	15700000	17700000	0.636364	29	0.0423358
4	24700000	24711646	0	10	0.0145985
5	12100000	13800000	0.375	26	0.0379562
5	18900000	20100000	1	21	0.0306569
5	25200000	25650743	0.2	14	0.020438
6	7200000	13600000	0.422222	73	0.106569
6	20200000	22645733	0	34	0.049635
7	8600000	10000000	0	23	0.0335766
7	10100000	11300000	0	21	0.0306569
7	12200000	13700000	1	24	0.0350365
7	13900000	18200000	0.0588235	52	0.0759124
7	18500000	21900000	0.12	43	0.0627737
7	23400000	24500000	0.5	20	0.0291971
8	5300000	7100000	0.444444	27	0.0394161
8	22300000	22550362	0	12	0.0175182
9	2600000	4800000	0	31	0.0452555
9	7900000	8900000	1	19	0.0277372
9	9700000	11700000	0	29	0.0423358
9	13700000	16200000	0.0625	34	0.049635
9	16500000	18100000	0.285714	25	0.0364964
9	22900000	23006712	0.5	11	0.0160584
10	1500000	4900000	0.04	43	0.0627737
10	15100000	18400000	0	42	0.0613139
10	19700000	21600000	0.8	28	0.0408759
10	23500000	23503040	0	10	0.0145985
11	13500000	15000000	0.166667	24	0.0350365
11	20000000	20118820	0	11	0.0160584
12	10000000	13200000	0	41	0.059854
12	13300000	14500000	0	21	0.0306569
13	10400000	11400000	0	19	0.0277372
13	11500000	13200000	0.25	26	0.0379562
13	16800000	18000000	0	21	0.0306569
13	18600000	20300000	0	26	0.0379562
13	21700000	23100000	0.4	23	0.0335766
13	23400000	25600000	0.0769231	31	0.0452555
14	10300000	11500000	1	21	0.0306569
14	12500000	14100000	0	25	0.0364964
14	16300000	17500000	1	21	0.0306569
15	3300000	5000000	1	26	0.0379562
15	8300000	9500000	0.333333	21	0.0306569
15	20100000	20304914	0.333333	12	0.0175182
16	3500000	5500000	1	29	0.0423358
16	9200000	12200000	0.0952381	39	0.0569343
16	23300000	23572818	0.666667	12	0.0175182
17	11500000	12600000	1	20	0.0291971
17	12900000	14200000	0	22	0.0321168
17	18000000	18691847	0.142857	16	0.0233577
18	14900000	17400000	0	34	0.049635
18	17900000	21000000	0.181818	40	0.0583942
18	26800000	28100000	0.25	22	0.0321168
18	31100000	33100000	0.181818	29	0.0423358
18	34500000	34568450	0	10	0.0145985
19	13300000	16000000	0.666667	36	0.0525547
19	20900000	23000000	0.166667	30	0.0437956
19	24500000	24695667	0	11	0.0160584

## Sheet: Horizon x V. cinerea B9 (M)
chr	start	stop	Pt markers / Mb	SNPs / Mb	proportion of mean SNPs / Mb
1	12200000	17000000	0.128205	57	0.0832117
1	23400000	24233538	0.222222	18	0.0262774
2	8000000	12800000	0.6	57	0.0832117
2	12900000	14300000	0	23	0.0335766
2	17900000	18891843	0.6	19	0.0277372
3	8500000	9500000	1	19	0.0277372
3	9600000	10800000	1	21	0.0306569
3	13200000	16500000	0.0416667	42	0.0613139
3	17300000	20695524	0.294118	43	0.0627737
4	10700000	11800000	1	20	0.0291971
4	11900000	14400000	0.785714	34	0.049635
4	24700000	24711646	0	10	0.0145985
5	0	2600000	1	26	0.0379562
5	9800000	11900000	0.25	30	0.0437956
5	12000000	14300000	0.714286	32	0.0467153
5	18700000	20000000	1	22	0.0321168
5	20200000	21300000	1	20	0.0291971
5	22900000	24000000	0	20	0.0291971
5	25500000	25650743	0.5	11	0.0160584
6	9000000	11600000	0.117647	35	0.0510949
6	11800000	14900000	0.181818	40	0.0583942
6	16800000	17900000	1	20	0.0291971
6	22500000	22645733	1	11	0.0160584
7	8600000	10400000	0.333333	27	0.0394161
7	10500000	11900000	1	23	0.0335766
7	12500000	18100000	0.0526316	65	0.0948905
7	18800000	20400000	0	25	0.0364964
7	20500000	22600000	0	30	0.0437956
7	26900000	27355740	1	14	0.020438
8	2200000	3700000	0.5	24	0.0350365
8	5200000	7200000	0.0909091	29	0.0423358
8	8800000	9900000	1	20	0.0291971
8	22100000	22550362	0	14	0.020438
9	4500000	5500000	0	19	0.0277372
9	10800000	12500000	0.375	26	0.0379562
9	14000000	15300000	0	22	0.0321168
9	15400000	16700000	1	22	0.0321168
9	16800000	18000000	0.333333	21	0.0306569
9	19900000	21700000	0.444444	27	0.0394161
9	22800000	23006712	0.666667	12	0.0175182
10	0	5000000	0.292683	50	0.0729927
10	9200000	10200000	0	19	0.0277372
10	14900000	18400000	0.230769	44	0.0642336
10	18500000	20900000	0.866667	33	0.0481752
10	23400000	23503040	0	11	0.0160584
11	7100000	8100000	1	19	0.0277372
11	8700000	12500000	0.3	47	0.0686131
11	13400000	14700000	1	22	0.0321168
11	14800000	16600000	0.444444	27	0.0394161
11	19400000	20118820	0.75	17	0.0248175
12	0	1500000	0	15	0.0218978
12	3200000	4600000	0	23	0.0335766
12	9800000	14500000	0.0263158	56	0.0817518
12	16500000	18600000	0.0833333	30	0.0437956
12	24000000	24269032	0.666667	12	0.0175182
13	11500000	12800000	1	22	0.0321168
13	13000000	14200000	1	21	0.0306569
13	18500000	20300000	0	27	0.0394161
13	21700000	23100000	0.4	23	0.0335766
13	23300000	25800000	0.1875	34	0.049635
13	26000000	27500000	0.166667	24	0.0350365
13	28700000	29075116	0.5	13	0.0189781
14	10400000	12100000	0.125	26	0.0379562
14	14400000	16000000	0	25	0.0364964
14	16500000	17500000	1	19	0.0277372
14	18400000	19500000	1	20	0.0291971
14	19600000	20700000	1	20	0.0291971
14	30000000	30274277	0	12	0.0175182
15	4900000	6600000	0	26	0.0379562
15	6700000	8200000	1	24	0.0350365
15	8400000	9500000	1	20	0.0291971
15	19700000	20304914	0.571429	16	0.0233577
16	3400000	4400000	1	19	0.0277372
16	4800000	6300000	0.333333	24	0.0350365
16	6800000	8000000	0	21	0.0306569
16	9300000	12400000	0.590909	40	0.0583942
16	14100000	15100000	0	19	0.0277372
16	17700000	19200000	1	24	0.0350365
16	23500000	23572818	0	10	0.0145985
17	12700000	14800000	0	30	0.0437956
17	17600000	18691847	0.454545	20	0.0291971
18	14600000	22200000	0.179104	85	0.124088
18	23200000	25000000	0.888889	27	0.0394161
18	25100000	26100000	1	19	0.0277372
18	30900000	33100000	0.153846	31	0.0452555
18	34200000	34568450	0.25	13	0.0189781
19	9900000	18900000	0.111111	99	0.144526
19	21000000	24695667	0.189189	46	0.0671533
