# Supplementary material for: Heterozygous Mapping Strategy (HetMappS) for High Resolution Genotyping-By-Sequencing Markers: A Case Study in Grapevine
Source: PLoS One. 2015 Aug 5;10(8):e0134880. doi: 10.1371/journal.pone.0134880 (PMC4526651; doi:10.1371/journal.pone.0134880)
Supplement: S6 File — Regions of segregation distortion (MAF < 20% or MAF > 30%) on 1Mb windows (calculated with 100KB slide) against the PN40024 reference genome version 12x.2 for each parental map. (XLSX) [file pone.0134880.s014.xlsx]

## Sheet: V rupestris B38 x Horizon (F)
chromosome	start (Mb)	stop (Mb)	length (MB)	mean MAF
2	13.2	14.6	1.4	0.189826
3	7.6	8.6	1	0.300503
3	15.2	16.7	1.5	0.198068
4	14.7	16.1	1.4	0.194444
5	0	1.3	1.3	0.30382
5	1.2	2.4	1.2	0.187631
5	16.5	17.6	1.1	0.193308
5	18.8	20	1.2	0.304356
7	10.6	11.8	1.2	0.194836
9	7.2	8.8	1.6	0.179314
10	17.5	18.8	1.3	0.181627
11	11.1	12.1	1	0.301609
12	1.2	2.4	1.2	0.193396
12	16.5	18.6	2.1	0.198643
13	7.7	8.9	1.2	0.191767
13	12.6	14.2	1.6	0.335714
13	20.5	21.6	1.1	0.192474
14	4.1	5.7	1.6	0.199448
14	10.8	11.8	1	0.18287
14	19.6	20.6	1	0.15814
15	2.6	3.7	1.1	0.182243
15	5.1	8.2	3.1	0.193557
16	10.3	11.3	1	0.1875
16	11.5	12.9	1.4	0.183677
17	1.6	3.2	1.6	0.187297
17	3.6	4.6	1	0.199619
18	2.2	3.2	1	0.315911
18	3.9	4.9	1	0.302907
18	5.5	7.1	1.6	0.319814
18	8	10.2	2.2	0.186758
18	10.3	12.2	1.9	0.163076
18	12.7	15.3	2.6	0.33906
18	17.2	19.1	1.9	0.164352
18	22.6	23.6	1	0.303281
18	24.4	25.5	1.1	0.317887
18	25.4	26.4	1	0.190587
18	26.4	27.4	1	0.306977
18	28.2	29.4	1.2	0.197928
19	10.7	13.2	2.5	0.164123

## Sheet: Horizon x V. rupestris B38 (M)
chromosome	start (Mb)	stop (Mb)	length (MB)	mean MAF
1	5.2	6.2	1	0.195749
1	6.3	8.2	1.9	0.330482
1	13	14.2	1.2	0.189681
2	4.1	5.2	1.1	0.172169
4	6.5	7.5	1	0.194444
4	15.4	16.6	1.2	0.194846
4	16.6	17.7	1.1	0.335681
5	14.8	15.8	1	0.189724
7	7.9	9.4	1.5	0.304074
9	7.7	8.8	1.1	0.195475
13	11.5	12.8	1.3	0.172986
13	16.7	17.8	1.1	0.178241
13	23.4	24.4	1	0.175234
15	3.9	5.1	1.2	0.184414
15	7	8	1	0.199623
16	11.3	12.9	1.6	0.178118
18	17.6	18.8	1.2	0.195349
18	23.8	24.9	1.1	0.179266
19	11.6	13.2	1.6	0.305555

## Sheet: Horizon x Illinois 547-1 (F)
chromosome	start (Mb)	stop (Mb)	length (MB)	mean MAF
2	13.2	14.4	1.2	0.323362
3	4.4	5.5	1.1	0.312959
3	9.3	10.8	1.5	0.152555
3	15.1	16.1	1	0.199079
3	16.8	18.6	1.8	0.321452
3	19.2	20.2	1	0.307616
4	12.4	13.4	1	0.330966
4	14.9	16.6	1.7	0.17867
5	9.9	10.9	1	0.198436
9	11.9	12.9	1	0.137615
10	17.5	18.7	1.2	0.172702
11	14	15	1	0.370739
13	12.7	14.4	1.7	0.174653
13	23.3	24.4	1.1	0.174095
14	4.5	5.7	1.2	0.193041
15	2.6	3.7	1.1	0.198308
15	4	5.1	1.1	0.186981
15	8.2	9.2	1	0.197406
15	20.1	20.3049	0.204914	0.19382
16	11.3	12.9	1.6	0.156662
18	24	25	1	0.318612
18	25.2	26.3	1.1	0.192159
18	29	30	1	0.197529
19	10.9	12.2	1.3	0.190972
19	19.5	20.6	1.1	0.301444

## Sheet: Illinois 547-1 x Horizon (M)
chromosome	start (Mb)	stop (Mb)	length (MB)	mean MAF
1	12.6	14.4	1.8	0.180379
2	10.8	11.8	1	0.325513
3	9.5	10.8	1.3	0.155598
5	10.8	11.9	1.1	0.311508
5	25.5	25.6507	0.150743	0.317416
6	9.2	10.2	1	0.300022
9	7.2	8.6	1.4	0.197654
9	10.8	12	1.2	0.177285
11	14.8	16	1.2	0.309691
11	15.2	16.2	1	0.127119
12	12.7	14.6	1.9	0.172839
12	17.5	18.7	1.2	0.311474
13	13	14.2	1.2	0.319209
13	16.9	18	1.1	0.195583
13	23.5	24.7	1.2	0.35443
14	3.9	5.5	1.6	0.189459
15	4.4	5.8	1.4	0.183744
15	16.3	18.3	2	0.192459
15	20.1	20.3049	0.204914	0.312005
16	3.5	4.7	1.2	0.194598
16	21.1	22.1	1	0.199497
18	24.6	26.3	1.7	0.196909
18	27.5	28.5	1	0.195252
18	30.4	31.8	1.4	0.193307
19	17.7	18.8	1.1	0.19739

## Sheet: Chardonnay x V. cinerea B9  (F)
chromosome	start (Mb)	stop (Mb)	length (MB)	mean MAF
3	6.5	7.5	1	0.197987
4	10.7	12.2	1.5	0.300132
4	9.3	10.3	1	0.30137
5	12	13.1	1.1	0.184723
5	6.5	7.6	1.1	0.195205
5	12.2	13.4	1.2	0.189889
5	16.7	17.9	1.2	0.131757
6	19.6	20.6	1	0.335766
6	5.1	6.3	1.2	0.340741
9	30.9	32	1.1	0.302275
9	10	11.3	1.3	0.195205
9	10.6	12	1.4	0.313356
9	12.9	13.9	1	0.306897
9	16.3	17.5	1.2	0.301866
11	25.5	25.6507	0.150743	0.19424
12	10.5	11.9	1.4	0.176768
15	12.6	13.9	1.3	0.30137
16	10.4	12.3	1.9	0.182432
17	11.4	12.4	1	0.160482
18	17.4	18.6918	1.29185	0.191084
18	26.6	28.1	1.5	0.35906
19	13.3	14.5	1.2	0.198406

## Sheet: Chardonnay x V. cinerea B9  (M)
chromosome	start (Mb)	stop (Mb)	length (MB)	mean MAF
1	12.2	13.5	1.3	0.300676	11.8 to 14.3
4	7.6	8.8	1.2	0.193224
4	12.4	14.1	1.7	0.196667
4	15.4	16.4	1	0.199066
4	16.5	17.5	1	0.197987
4	16.6	17.7	1.1	0.306667
5	18.6	19.6	1	0.176107
7	12.4	13.4	1	0.30839
7	19.5	20.9	1.4	0.30944
7	21	22.6	1.6	0.309524
9	8.3	10.4	2.1	0.180091
9	13.7	14.9	1.2	0.300676
9	17	18.4	1.4	0.191845
10	7.3	8.4	1.1	0.194631
10	12.1	13.4	1.3	0.197418
10	14.9	16.4	1.5	0.314189
10	17.5	18.7	1.2	0.197987
10	18.9	20.8	1.9	0.306897
10	20	21.3	1.3	0.188507
13	13	14.2	1.2	0.190476
13	22.3	23.7	1.4	0.193308
13	28.9	29.0751	0.175116	0.302013
14	4.4	5.7	1.3	0.186636
14	15.1	16.4	1.3	0.189425
15	4	5.3	1.3	0.19
15	6.7	7.9	1.2	0.190476
15	8.6	9.6	1	0.192857
15	11.6	12.8	1.2	0.193794
15	14.5	15.5	1	0.302674
16	7	8	1	0.174497
16	8.1	9.1	1	0.190766
16	11.3	12.7	1.4	0.181992
18	0.4	1.4	1	0.192354
18	1.9	4.9	3	0.354585
18	5.2	6.6	1.4	0.332627
18	8.7	9.8	1.1	0.334079
18	33.1	34.5684	1.46845	0.185342
19	17.1	18.7	1.6	0.325503

## Sheet: Horizon x V. cinerea B9 (F)
chromosome	start (Mb)	stop (Mb)	length (MB)	mean MAF
2	4.1	5.2	1.1	0.166667
3	9	11	2	0.186035
4	15	16.6	1.6	0.18901
5	12.9	13.9	1	0.300633
5	16.2	17.2	1	0.188158
9	8	9.4	1.4	0.312778
10	17.5	18.8	1.3	0.15625
11	13.4	14.4	1	0.199304
12	13.6	14.6	1	0.193038
14	4.5	6.1	1.6	0.196042
14	30.2	30.2743	0.074277	0.187791
15	3.3	4.9	1.6	0.173372
16	11.3	13.2	1.9	0.167378
18	17.6	19.2	1.6	0.150196
18	25.1	26.3	1.2	0.197883
18	26.5	27.8	1.3	0.17891
19	10.9	12.2	1.3	0.169831

## Sheet: Horizon x V. cinerea B9(M)
chromosome	start (Mb)	stop (Mb)	length (MB)	mean MAF
3	10.7	11.9	1.2	0.189627
4	8.8	9.9	1.1	0.182433
4	6.1	7.1	1	0.187097
4	21.6	22.8	1.2	0.191159
5	24.8	25.8	1	0.179783
5	0	1	1	0.184713
5	2.5	4.1	1.6	0.307692
5	8.7	9.8	1.1	0.189453
7	20.3	22.2	1.9	0.18123
8	24.1	26	1.9	0.324675
9	12.8	13.9	1.1	0.19417
10	7.7	8.8	1.1	0.185654
10	10.7	11.8	1.1	0.170728
12	14.7	15.7	1	0.19981
13	6.8	7.9	1.1	0.304226
13	9.5	10.7	1.2	0.186624
13	15.5	18.4	2.9	0.193725
13	6.8	8	1.2	0.198718
13	8.3	9.8	1.5	0.199367
13	7.3	8.4	1.1	0.319502
13	17.5	19.4	1.9	0.303922
13	7.1	8.1	1	0.142405
14	7.2	8.4	1.2	0.197361
14	8.5	10.3	1.8	0.170886
14	11.5	12.8	1.3	0.195513
15	13	14.2	1.2	0.189873
15	26	27	1	0.181529
15	12.9	14.1	1.2	0.188033
16	15.1	16.4	1.3	0.182384
16	19.7	20.7	1	0.196801
16	4	5.8	1.8	0.156229
16	6.7	8.2	1.5	0.185637
18	8.4	9.6	1.2	0.317372
18	5.4	6.6	1.2	0.30253
18	8.1	9.2	1.1	0.331529
18	10.3	12.9	2.6	0.194268
18	14.2	16.1	1.9	0.320261
18	14.6	15.7	1.1	0.359177
18	29	30.7	1.7	0.18895
18	30.8	31.8	1	0.19848
19	9.8	10.8	1	0.187913
