# Supplementary material for: Heterozygous Mapping Strategy (HetMappS) for High Resolution Genotyping-By-Sequencing Markers: A Case Study in Grapevine
Source: PLoS One. 2015 Aug 5;10(8):e0134880. doi: 10.1371/journal.pone.0134880 (PMC4526651; doi:10.1371/journal.pone.0134880)
Supplement: S9 File — Six LOD profiles for de novo (dn) and synteny (syn) maps in three segregating families: ‘Horizon’ x Illinois 547–1 (HI), ‘Horizon’ x V. cinerea B9 (HV) and ‘Chardonnay’ x V. cinerea B9 (CV). Each column represents either a SNP or a pseudo marker generated in R/qtl. SNPs names follows the format S(chromosome number)_(physical position in bp) in version 12X.0 of the PN40024 reference genome. Pseudo markers follow the format c(linkage group number).loc(genetic distance in cM). (XLSX) [file pone.0134880.s017.xlsx]

## Sheet: dnHI
	chr	pos [cM]	lod
S2_286656	2	0	19.8652
S2_345595	2	1e-06	19.8652
S2_415199	2	2e-06	19.8652
S2_422529	2	3e-06	19.8652
S2_647694	2	0.744004	21.0024
c21.loc1	2	1	21.4167
S2_662751	2	1.03001	21.4391
S2_705833	2	1.03001	21.4391
S2_705883	2	1.03001	21.4391
S2_705892	2	1.03001	21.4391
S2_810031	2	1.70031	22.3161
S2_810063	2	1.70031	22.3161
c21.loc2	2	2	23.0251
S2_809995	2	2.37061	23.5372
S2_814889	2	2.37061	23.5372
S2_850511	2	2.37061	23.5372
c21.loc3	2	3	25.0632
S2_1002950	2	3.68991	26.071
S2_1003015	2	3.68992	26.071
S2_1014247	2	3.68992	26.071
c21.loc4	2	4	26.9781
c21.loc5	2	5	29.6319
c21.loc6	2	6	31.5753
c21.loc7	2	7	32.7083
S2_1510088	2	7.05232	32.7492
S2_1527354	2	7.05232	32.7492
S2_1527415	2	7.05232	32.7492
S2_1539876	2	7.05232	32.7492
S2_1577655	2	7.05232	32.7492
c21.loc8	2	8	35.1065
S2_1813822	2	8.10822	35.2203
S2_1927668	2	8.45332	35.93
S2_1948158	2	8.80612	36.6312
S2_1948224	2	8.80612	36.6312
S2_2096008	2	8.80613	36.6312
c21.loc9	2	9	37.2701
S2_2079562	2	9.09983	37.4182
S2_2138892	2	9.09983	37.4182
S2_2199871	2	9.69403	38.8942
c21.loc10	2	10	39.8422
S2_2240276	2	10.0258	39.8811
c21.loc11	2	11	43.1988
S2_2455108	2	11.7201	44.2436
c21.loc12	2	12	43.6628
S2_2332458	2	12.0104	43.6218
S2_2340804	2	12.0104	43.6218
S2_2358125	2	12.8936	46.3371
S2_2463021	2	12.8936	46.3371
c21.loc13	2	13	46.7732
S2_2468399	2	13.1796	47.0777
S2_2408241	2	13.4414	47.793
S2_2454660	2	13.4414	47.793
S2_2460993	2	13.4414	47.793
S2_2461010	2	13.4414	47.793
S2_2472736	2	13.4414	47.793
S2_2550840	2	13.4414	47.793
c21.loc14	2	14	49.5456
S2_2663799	2	14.0212	49.5624
S2_2712776	2	14.0212	49.5624
S2_2747475	2	14.601	51.3652
S2_2750833	2	14.601	51.3652
S2_2779755	2	14.601	51.3652
S2_2791108	2	14.601	51.3652
c21.loc15	2	15	53.4169
c21.loc16	2	16	55.8273
S2_2903464	2	16.0507	55.8585
S2_2904965	2	16.0508	55.8585
S2_2941106	2	16.0508	55.8585
S2_3135475	2	16.0508	55.8585
S2_3093718	2	16.3407	56.7756
S2_3160062	2	16.3407	56.7756
S2_3160064	2	16.3407	56.7756
S2_3162437	2	16.3407	56.7756
c21.loc17	2	17	60.0204
S2_3456156	2	17.4978	60.7691
S2_3456276	2	17.4978	60.7691
S2_3563499	2	17.4978	60.7691
S2_3594162	2	17.4978	60.7691
S2_3609748	2	17.4978	60.7691
S2_3694858	2	17.4978	60.7691
S2_3695834	2	17.4978	60.7691
S6_566998	2	17.4978	60.7691
c21.loc18	2	18	62.8238
S2_3802031	2	18.4893	63.6964
c21.loc19	2	19	66.7775
S2_3859438	2	19.8175	68.6188
S2_3860985	2	19.8175	68.6188
c21.loc20	2	20	69.979
S2_3946750	2	20.6953	72.3066
S2_3982024	2	20.6953	72.3066
S2_4023473	2	20.6953	72.3066
S2_4149060	2	20.6953	72.3066
S2_4303086	2	20.6953	72.3066
S2_4333127	2	20.6953	72.3066
c21.loc21	2	21	74.5896
S2_3825008	2	21.2751	75.2781
S2_4171348	2	21.2751	75.2781
S2_4207384	2	21.2751	75.2783
S2_4289898	2	21.2751	75.2965
S2_4330152	2	21.2751	76.2649
S2_4330185	2	21.2751	76.2655
S2_4330755	2	21.2751	76.2656
S2_4331214	2	21.2751	76.2656
S2_4341838	2	21.2751	76.2656
S2_4341844	2	21.2751	76.2656
S2_4342113	2	21.2751	76.2656
S2_4342125	2	21.2751	76.2656
S2_4342509	2	21.2751	76.2656
S2_5125977	2	21.2751	76.2669
S2_4400500	2	21.8554	79.1885
S2_4427751	2	21.8554	79.1885
S2_4455480	2	21.8554	79.1885
c21.loc22	2	22	80.4357
S2_4460491	2	22.1461	80.8176
S2_4564869	2	22.4334	82.2165
S2_4609641	2	22.4334	82.2165
c21.loc23	2	23	85.2218
S2_4580562	2	23.0193	85.2281
S2_4626283	2	23.0193	85.2281
S2_4616463	2	23.3062	86.9562
S2_4740774	2	23.3062	86.9562
S2_4753418	2	23.3062	86.9562
S999_40085070	2	23.3062	86.9562
S999_23320386	2	23.5961	88.5757
S999_23320426	2	23.5961	88.5757
S999_23342572	2	23.5961	88.5757
S999_23342615	2	23.5961	88.5757
S999_31691270	2	23.5961	88.5757
c21.loc24	2	24	92.7725
S2_4855222	2	24.7882	96.0844
c21.loc25	2	25	96.1045
S2_5125854	2	25.7871	91.9413
S999_42295527	2	25.7871	91.9413
c21.loc26	2	26	91.5388
S2_5276838	2	26.7931	83.6439
S2_5276844	2	26.7931	83.6439
S2_5276921	2	26.7931	83.6439
S2_5277254	2	26.7931	83.6439
S2_5277938	2	26.7931	83.6439
S2_5332562	2	26.7931	83.6439
S2_5332571	2	26.7931	83.6439
c21.loc27	2	27	82.9888
S2_5390675	2	27.077	82.263
S999_15552623	2	27.9528	77.7323
S999_15558047	2	27.9528	77.7323
S999_24461205	2	27.9528	77.7323
S999_24461336	2	27.9528	77.7323
S999_43045705	2	27.9528	77.7323
S999_43045754	2	27.9528	77.7323
c21.loc28	2	28	77.7099
S999_15531393	2	28.5925	75.0302
S999_24406449	2	28.5925	75.0302
c21.loc29	2	29	74.6704
c21.loc30	2	30	71.1481
S999_33092941	2	30.589	67.517
c21.loc31	2	31	66.8065
S999_12222007	2	31.4732	64.1212
c21.loc32	2	32	63.1654
S999_21556997	2	32.0696	62.9299
S999_21581524	2	32.0696	62.9299
S999_21609250	2	32.0696	62.9299
S999_12270079	2	32.3596	61.7945
S999_12270182	2	32.3596	61.7945
S999_12270210	2	32.3596	61.7945
S999_12270255	2	32.3596	61.7945
S999_12270450	2	32.3596	61.7945
S999_12270509	2	32.3596	61.7945
S999_12270575	2	32.3596	61.7945
S999_12283576	2	32.3596	61.7945
S999_12283916	2	32.3596	61.7945
S999_12228321	2	32.3764	61.7801
S999_12228328	2	32.3764	61.7801
c21.loc33	2	33	60.7722
S999_26032078	2	33.8292	56.5751
S999_26032170	2	33.8292	56.5751
c21.loc34	2	34	56.3983
S2_5852870	2	34.5467	54.3603
S2_5852903	2	34.5467	54.3603
c21.loc35	2	35	53.1608
S2_6022156	2	35.2718	51.7539
S2_6084896	2	35.2718	51.7539
S2_6102353	2	35.2718	51.7539
S2_6248274	2	35.8189	50.9753
S2_6360292	2	35.8474	50.8894
c21.loc36	2	36	50.7663
c21.loc37	2	37	48.8839
c21.loc38	2	38	44.8105
S2_6424080	2	38.1392	44.1469
S2_6524341	2	38.1392	44.1468
S2_6693542	2	38.1393	44.1467
S2_6744861	2	38.1393	44.1466
S2_6769819	2	38.1393	44.1466
S2_6818416	2	38.4662	43.205
S2_7000512	2	38.4662	43.205
S2_7003119	2	38.4662	43.205
S2_7044953	2	38.9024	42.1607
c21.loc39	2	39	41.9891
S2_7159768	2	39.3387	40.8115
S2_7159829	2	39.3387	40.8115
S2_7169202	2	39.3387	40.8115
c21.loc40	2	40	39.5684
S2_7231845	2	40.5037	37.6355
S2_7322951	2	40.5037	37.6355
S2_7339304	2	40.5037	37.6355
c21.loc41	2	41	37.3434
c21.loc42	2	42	35.9018
c21.loc43	2	43	33.2727
S2_7188672	2	43.217	32.598
S2_7188684	2	43.217	32.598
S2_7537346	2	43.217	32.598
S2_8169801	2	43.217	32.5979
c21.loc44	2	44	31.206
S2_7882490	2	44.9438	28.6343
S2_8329760	2	44.9438	28.6343
c21.loc45	2	45	28.6043
S2_7429208	2	45.019	28.5897
S2_7645151	2	45.019	28.5897
S2_7645153	2	45.019	28.5897
S2_7650009	2	45.019	28.5897
S2_7887618	2	45.019	28.5896
S2_8177686	2	45.019	28.5895
S2_8205117	2	45.019	28.5895
S2_7879545	2	45.3089	27.885
S2_7879581	2	45.3089	27.8849
S2_7428737	2	45.5704	27.5877
S2_8205132	2	45.892	27.1881
S2_8233657	2	45.892	27.1881
c21.loc46	2	46	27.1361
c21.loc47	2	47	25.7112
S2_8329733	2	47.0605	25.5778
S12_1266051	2	47.9343	23.8779
S12_1266063	2	47.9343	23.8779
S2_8634149	2	47.9343	23.8779
S2_8634223	2	47.9343	23.8779
S2_8745404	2	47.9343	23.8779
S2_8762304	2	47.9343	23.8779
S2_8762340	2	47.9343	23.8779
S2_8993672	2	47.9343	23.8779
c21.loc48	2	48	23.8155
S2_8910175	2	48.2241	23.3671
S2_8910280	2	48.2241	23.3671
S2_9014557	2	48.2241	23.3671
S2_10036337	2	48.8039	22.804
S2_10683172	2	48.8039	22.804
S2_9146153	2	48.8039	22.804
S2_9146205	2	48.8039	22.804
S2_9191483	2	48.8039	22.804
c21.loc49	2	49	22.4932
S2_10047260	2	49.0938	22.2507
S2_10448039	2	49.0938	22.2507
S2_10509880	2	49.0938	22.2507
S2_10510834	2	49.0938	22.2507
S17_3714612	2	49.3837	21.7069
S2_12236590	2	49.3837	21.7069
S2_12714889	2	49.3837	21.7069
S2_13772723	2	49.3837	21.7069
S2_13152436	2	49.9691	21.1255
S2_16542146	2	49.9691	21.1255
c21.loc50	2	50	21.0984
S2_16569177	2	50.256	20.643
S2_16651025	2	50.256	20.643
S2_16806693	2	50.256	20.643
S2_16806701	2	50.256	20.643
S13_9871139	2	50.5462	20.6914
S18_11355994	2	50.5462	20.6914
S2_13056008	2	50.5462	20.6914
S2_16261449	2	50.5462	20.6914
S2_16266516	2	50.5462	20.6914
S2_16552602	2	50.5462	20.6914
S9_21533023	2	50.5462	20.6914
c21.loc51	2	51	20.7472
S2_15316670	2	51.1084	20.6604
S2_18217644	2	51.1084	20.6604
S2_18344341	2	51.1084	20.6604
S2_13996169	2	51.3836	21.1724
S2_14014047	2	51.3836	21.1724
S2_14902546	2	51.3836	21.1724
S2_15268326	2	51.3836	21.1724
S2_15268356	2	51.3836	21.1724
S2_15268375	2	51.3836	21.1724
S2_15316731	2	51.3836	21.1724
S2_15316658	2	51.7556	20.8028
S2_15323288	2	51.7556	20.8028
c21.loc52	2	52	20.8761
c21.loc53	2	53	20.5852
S2_15316706	2	53.1926	20.4146
S2_15316707	2	53.1926	20.4146
c21.loc54	2	54	20.9787
c21.loc55	2	55	20.9578
S2_16266485	2	55.3772	20.7625
S2_16266528	2	55.3772	20.7625
S2_16905128	2	55.9509	19.7042
S2_17154906	2	55.9509	19.7042
S2_17308492	2	55.9509	19.7042
S2_17478706	2	55.9509	19.7042
S2_17519944	2	55.9509	19.7042
S2_17520022	2	55.9509	19.7042
S2_17520030	2	55.9509	19.7042
S2_17520127	2	55.9509	19.7042
S2_17602109	2	55.9509	19.7042
S2_17611370	2	55.9509	19.7042
S2_17612233	2	55.9509	19.7042
S2_17727827	2	55.9509	19.7042
S2_18342442	2	55.9509	19.7042
S2_18344785	2	55.9509	19.7042
c21.loc56	2	56	19.6856
c21.loc57	2	57	19.0746
S10_16893849	2	57.8599	18.1535
c21.loc58	2	58	18.0762
c21.loc59	2	59	17.2073
S2_17612228	2	59.4099	16.6999
c21.loc60	2	60	17.1291
c21.loc61	2	61	17.7352
c21.loc62	2	62	18.1452
c21.loc63	2	63	18.3289
c21.loc64	2	64	18.2908
S4_11177304	2	64.7049	18.1486
S4_11177317	2	64.7049	18.1486
c21.loc65	2	65	18.2377
c21.loc66	2	66	18.346
S4_11177306	2	66.2211	18.3242
c21.loc67	2	67	18.1186
c21.loc68	2	68	17.6791
c21.loc69	2	69	17.0395
c21.loc70	2	70	16.2209
S4_11177282	2	70.8088	15.456

## Sheet: synHI
	chr	pos [cM]	lod
S2_286656	2	0	19.8802
S2_345595	2	1e-06	19.8802
S2_415199	2	2e-06	19.8802
S2_422529	2	0.748003	20.988
S2_647694	2	0.748004	20.988
c21.loc1	2	1	21.4073
S2_662751	2	1.041	21.4391
S2_705833	2	1.04101	21.4391
S2_705883	2	1.04101	21.4391
S2_705892	2	1.04101	21.4391
S2_810031	2	1.71401	22.3151
S2_810063	2	1.71401	22.3151
c21.loc2	2	2	22.9955
S2_809995	2	2.38701	23.5372
S2_814889	2	2.38701	23.5372
S2_850511	2	2.38701	23.5372
c21.loc3	2	3	25.0269
S2_1002950	2	3.71001	26.071
S2_1003015	2	3.71001	26.071
S2_1014247	2	3.71002	26.071
c21.loc4	2	4	26.9177
c21.loc5	2	5	29.5757
c21.loc6	2	6	31.5346
c21.loc7	2	7	32.6845
S2_1510088	2	7.08202	32.7492
S2_1527354	2	7.08202	32.7492
S2_1527415	2	7.08202	32.7492
S2_1539876	2	7.08202	32.7492
S2_1577655	2	7.08202	32.7492
c21.loc8	2	8	35.0675
S2_1813822	2	8.14102	35.2204
S2_1927668	2	8.48702	35.9301
S2_1948158	2	8.84002	36.6312
S2_1948224	2	8.84003	36.6312
S2_2096008	2	8.84003	36.6312
c21.loc9	2	9	37.1896
S2_2079562	2	9.13503	37.4182
S2_2138892	2	9.13503	37.4182
S2_2199871	2	9.73103	38.894
c21.loc10	2	10	39.7721
S2_2240276	2	10.062	39.8744
c21.loc11	2	11	43.0997
S2_2332458	2	11.823	44.2941
S2_2455108	2	11.823	44.2941
c21.loc12	2	12	43.9509
S2_2340804	2	12.076	43.6386
S2_2358125	2	12.653	45.7283
c21.loc13	2	13	46.784
S2_2463021	2	13.248	47.0979
S2_2468399	2	13.248	47.0979
S2_2408241	2	13.501	47.793
S2_2454660	2	13.501	47.793
S2_2460993	2	13.501	47.793
S2_2461010	2	13.501	47.793
S2_2472736	2	13.501	47.793
S2_2550840	2	13.501	47.793
c21.loc14	2	14	49.4843
S2_2663799	2	14.082	49.5624
S2_2712776	2	14.082	49.5624
S2_2747475	2	14.664	51.3652
S2_2750833	2	14.664	51.3652
S2_2779755	2	14.664	51.3652
S2_2791108	2	14.664	51.3652
c21.loc15	2	15	53.1163
c21.loc16	2	16	55.7788
S2_2903464	2	16.118	55.8585
S2_2904965	2	16.1181	55.8585
S2_2941106	2	16.1181	55.8585
S2_3135475	2	16.1181	55.8585
S2_3093718	2	16.4101	56.7816
S2_3160064	2	16.4101	56.7816
S2_3162437	2	16.4101	56.7816
c21.loc17	2	17	59.7971
S2_3456156	2	17.5721	60.7704
S2_3456276	2	17.5721	60.7704
S2_3594162	2	17.5721	60.7704
S2_3609748	2	17.5721	60.7704
S2_3694858	2	17.5721	60.7704
S2_3695834	2	17.5721	60.7704
c21.loc18	2	18	62.5866
S2_3802031	2	18.5621	63.694
c21.loc19	2	19	66.3959
S2_3859438	2	19.8971	68.6337
S2_3860985	2	19.8971	68.6337
c21.loc20	2	20	69.425
c21.loc21	2	21	73.5951
S2_4171348	2	21.0591	73.6249
S2_4207384	2	21.0591	73.6249
S2_4341838	2	21.0591	73.6249
S2_3946750	2	21.3231	72.3543
S2_3982024	2	21.3231	72.3543
S2_4023473	2	21.3231	72.3543
S2_4149060	2	21.3231	72.3543
S2_4303086	2	21.3231	72.3544
S2_4333127	2	21.3231	72.3544
S2_3825008	2	21.6131	75.4796
S2_4289898	2	21.8881	76.2656
S2_4330152	2	21.8881	76.2657
S2_4330185	2	21.8881	76.2657
S2_4330755	2	21.8881	76.2657
S2_4331214	2	21.8881	76.2657
S2_4341844	2	21.8881	76.2657
S2_4342113	2	21.8881	76.2657
S2_4342125	2	21.8881	76.2657
S2_4342509	2	21.8881	76.2657
S2_5125977	2	21.8881	76.267
c21.loc22	2	22	77.2547
S2_4400500	2	22.4701	79.1884
S2_4427751	2	22.4701	79.1884
S2_4455480	2	22.4701	79.1885
S2_4460491	2	22.7621	80.8176
c21.loc23	2	23	82.1901
S2_4564869	2	23.0521	82.2169
S2_4609641	2	23.0521	82.2169
S2_4580562	2	23.4921	84.9547
S2_4616463	2	23.9281	86.9562
S2_4626283	2	23.9281	86.9562
S2_4740774	2	23.9281	86.9562
S2_4753418	2	23.9281	86.9562
c21.loc24	2	24	87.6442
c21.loc25	2	25	95.1804
S2_4855222	2	25.4821	95.7723
c21.loc26	2	26	95.4529
c21.loc27	2	27	87.8315
S2_5125854	2	27.4341	83.6445
S2_5276838	2	27.4341	83.6439
S2_5276844	2	27.4341	83.6439
S2_5276921	2	27.4341	83.6439
S2_5277228	2	27.4341	83.6439
S2_5277254	2	27.4341	83.6439
S2_5277938	2	27.4341	83.6439
S2_5296730	2	27.4341	83.6439
S2_5332562	2	27.4341	83.6439
S2_5332571	2	27.4341	83.6439
S2_5390675	2	27.4341	83.6439
S2_5390887	2	27.4341	83.6439
c21.loc28	2	28	83.3157
c21.loc29	2	29	80.207
c21.loc30	2	30	72.7965
S2_134096	2	30.3361	70.1015
S2_140901	2	30.3361	70.1015
S2_174064	2	30.3361	70.1015
c21.loc31	2	31	69.677
c21.loc32	2	32	68.3092
c21.loc33	2	33	65.4593
c21.loc34	2	34	61.0883
c21.loc35	2	35	56.0301
S2_5852870	2	35.6031	52.942
S2_5852903	2	35.6031	52.942
S2_6022156	2	35.8901	51.754
S2_6084896	2	35.8901	51.754
S2_6102353	2	35.8901	51.754
S2_6248274	2	35.9631	51.7267
c21.loc36	2	36	51.6941
S2_6360292	2	36.4921	50.6074
c21.loc37	2	37	49.7572
c21.loc38	2	38	46.1521
S2_6424080	2	38.2321	45.0608
S2_6693542	2	38.2321	45.0607
S2_6524341	2	38.6931	44.52
c21.loc39	2	39	43.6948
S2_6744861	2	39.1111	43.205
S2_6769819	2	39.1111	43.205
S2_6818416	2	39.1111	43.205
S2_7000512	2	39.1111	43.205
S2_7003119	2	39.1111	43.205
S2_7044953	2	39.5491	42.1602
S2_7159768	2	39.9861	40.8115
S2_7159829	2	39.9861	40.8115
S2_7169202	2	39.9861	40.8115
c21.loc40	2	40	40.7991
c21.loc41	2	41	38.2697
S2_7231845	2	41.1481	37.6354
S2_7322951	2	41.1481	37.6354
S2_7339304	2	41.1481	37.6354
c21.loc42	2	42	37.2165
S2_7188672	2	42.6501	36.2105
S2_7188684	2	42.6501	36.2105
c21.loc43	2	43	35.5666
c21.loc44	2	44	33.0463
c21.loc45	2	45	29.7253
S2_7429208	2	45.3161	28.5936
S2_7645151	2	45.3161	28.5936
S2_7650009	2	45.3161	28.5936
S2_8169801	2	45.3161	28.5936
S2_8205117	2	45.3161	28.5936
S2_7879545	2	45.6071	27.9785
S2_7879581	2	45.6071	27.9785
c21.loc46	2	46	27.6756
S2_7428737	2	46.1781	27.4219
S2_7887618	2	46.1781	27.4219
S2_8177686	2	46.1781	27.4219
S2_8205132	2	46.1781	27.4219
S2_8233657	2	46.1781	27.4219
c21.loc47	2	47	26.3699
S2_8329760	2	47.5551	25.1996
c21.loc48	2	48	24.4159
S2_8329733	2	48.2311	23.8783
S2_8634149	2	48.2311	23.8779
S2_8634223	2	48.2312	23.8779
S2_8745404	2	48.2312	23.8779
S2_8762304	2	48.2312	23.8779
S2_8762340	2	48.2312	23.8779
S2_8993672	2	48.2312	23.8779
S2_8910175	2	48.5222	23.3671
S2_8910280	2	48.5222	23.3671
S2_9014557	2	48.5222	23.3671
c21.loc49	2	49	22.9462
S2_10036337	2	49.1032	22.804
S2_10683172	2	49.1032	22.804
S2_9146153	2	49.1032	22.804
S2_9146205	2	49.1032	22.804
S2_9191483	2	49.1032	22.804
S2_10047260	2	49.3942	22.2507
S2_10448039	2	49.3942	22.2507
S2_10509880	2	49.3942	22.2507
S2_10510834	2	49.3942	22.2507
S2_12714889	2	49.3942	22.2507
S2_13056008	2	49.3942	22.2506
S2_12236590	2	49.6852	21.7102
S2_13996169	2	49.9762	21.1724
S2_14902546	2	49.9762	21.1724
S2_15268326	2	49.9762	21.1724
S2_15268375	2	49.9762	21.1724
S2_15316731	2	49.9762	21.1724
S2_15323288	2	49.9762	21.1724
c21.loc50	2	50	21.1534
S2_16266485	2	50.5572	20.2189
S2_16266528	2	50.5572	20.2189
S2_16806693	2	50.5572	20.2189
S2_16806701	2	50.5572	20.2172
S2_16905128	2	50.5572	19.7141
S2_16907687	2	50.5572	19.7091
S2_17154906	2	50.5572	19.7042
S2_17478706	2	50.5572	19.7042
S2_17519944	2	50.5572	19.7042
S2_17520022	2	50.5572	19.7042
S2_17520030	2	50.5572	19.7042
S2_17520127	2	50.5572	19.7042
S2_17602109	2	50.5572	19.7042
S2_17611370	2	50.5572	19.7042
S2_17612233	2	50.5572	19.7042
S2_18342442	2	50.5572	19.7042
S2_18344785	2	50.5572	19.7042
S2_17612228	2	50.8362	20.1243
S2_18217644	2	50.8752	20.205
S2_18344341	2	50.8752	20.205
c21.loc51	2	51	20.4541
S2_16261449	2	51.1432	20.6347
S2_16266516	2	51.3972	20.6863
S2_16552602	2	51.3972	20.6863
S2_17308492	2	51.3972	20.6863
S2_17727827	2	51.3972	20.6863
c21.loc52	2	52	20.5503
S2_15316658	2	52.4462	20.0544
S2_15316706	2	52.4462	20.0544
S2_15316707	2	52.4462	20.0544
c21.loc53	2	53	20.6592
S2_15316670	2	53.5092	20.7723
S2_15179551	2	53.7862	20.3461
S2_13152436	2	53.8072	20.5348
S2_15268356	2	53.8072	20.5348
S2_16542146	2	53.8072	20.5362
S2_16569177	2	53.8342	20.6294
S2_16651025	2	53.8342	20.6294

## Sheet: dnHV
	chr	pos [cM]	lod
S2_2501017	2	0	9.7225
c21.loc1	2	1	10.2174
c21.loc2	2	2	10.6256
c21.loc3	2	3	10.9207
c21.loc4	2	4	11.0896
c21.loc5	2	5	11.1375
S2_1002950	2	5.7343	11.1068
S2_1014247	2	5.7343	11.1068
S2_986775	2	5.7343	11.1068
c21.loc6	2	6	11.469
c21.loc7	2	7	12.6262
c21.loc8	2	8	13.2984
S2_1906802	2	8.0901	13.3361
S2_1927668	2	8.0901	13.3361
c21.loc9	2	9	13.8248
S2_2340804	2	9.40401	13.9146
S2_2468011	2	9.40401	13.9146
c21.loc10	2	10	14.7207
c21.loc11	2	11	15.4101
S2_2455370	2	11.4193	15.4185
S2_2779773	2	11.4193	15.4185
S2_2791108	2	11.4193	15.4185
c21.loc12	2	12	16.4
c21.loc13	2	13	17.8596
c21.loc14	2	14	18.7846
S2_3125725	2	14.793	19.1491
S2_3135475	2	14.793	19.1491
S2_3148897	2	14.793	19.1491
c21.loc15	2	15	19.5757
S2_3140715	2	15.4667	20.102
S2_3201989	2	15.4667	20.102
S2_3275735	2	15.4667	20.1021
S2_3816823	2	15.4667	20.1021
c21.loc16	2	16	21.543
c21.loc17	2	17	23.2395
S2_3816687	2	17.5299	23.5422
c21.loc18	2	18	23.0355
S2_3695834	2	18.034	22.9599
S2_3816810	2	18.034	22.9599
c21.loc19	2	19	25.2198
c21.loc20	2	20	27.0447
c21.loc21	2	21	28.0351
S2_3946778	2	21.9195	28.4053
S2_4023473	2	21.9195	28.4053
S2_4023581	2	21.9195	28.4053
c21.loc22	2	22	28.6225
c21.loc23	2	23	31.1888
c21.loc24	2	24	32.6718
S2_4366419	2	24.7082	32.907
c21.loc25	2	25	33.6616
c21.loc26	2	26	35.1644
S2_4616490	2	26.5671	35.0875
S5_24490107	2	26.5982	35.1411
S999_31691305	2	26.5982	35.1411
c21.loc27	2	27	36.8277
S2_5121461	2	27.8058	37.9385
S2_5125806	2	27.8058	37.9385
S5_24490126	2	27.8058	37.9385
S999_31691270	2	27.8058	37.9385
S999_40085094	2	27.8058	37.9385
c21.loc28	2	28	38.2393
c21.loc29	2	29	39.2863
S2_5390838	2	29.8245	37.7743
c21.loc30	2	30	37.8754
c21.loc31	2	31	36.9717
S999_15531395	2	31.467	35.8546
c21.loc32	2	32	35.2002
S999_24383465	2	32.6134	33.4873
S999_24406431	2	32.6134	33.4873
S999_24429601	2	32.6134	33.4873
S999_24461207	2	32.6134	33.4873
c21.loc33	2	33	33.3635
c21.loc34	2	34	31.7209
S999_12270079	2	34.8568	28.4687
S999_12270182	2	34.8568	28.4687
S999_12270575	2	34.8568	28.4687
c21.loc35	2	35	28.6618
S17_2029503	2	35.0852	28.6952
S7_10211630	2	35.0852	28.6952
S999_12200768	2	35.0852	28.6952
S999_12228328	2	35.0852	28.6952
S999_12270236	2	35.0852	28.6952
S999_12270450	2	35.0852	28.6952
S999_12270653	2	35.0852	28.6952
S999_12283581	2	35.0852	28.6952
c21.loc36	2	36	28.3853
c21.loc37	2	37	26.9697
S2_5603439	2	37.1009	26.7748
S2_5603456	2	37.101	26.7748
S2_5713564	2	37.101	26.7748
S2_5852896	2	37.101	26.7748
c21.loc38	2	38	25.5472
S2_6286015	2	38.4449	24.3768
S2_6286048	2	38.4449	24.3768
S2_6317689	2	38.4449	24.3768
S2_6360299	2	38.4449	24.3768
c21.loc39	2	39	23.9421
S2_6424080	2	39.796	22.3238
c21.loc40	2	40	22.1993
S13_9995918	2	40.4874	21.3633
S2_6527319	2	40.4874	21.3633
S2_6693542	2	40.4874	21.3633
S2_6693583	2	40.4874	21.3633
S2_6744861	2	40.4874	21.3633
c21.loc41	2	41	21.0859
c21.loc42	2	42	19.6905
S9_20373464	2	42.264	19.1609
S9_20373467	2	42.264	19.1609
c21.loc43	2	43	19.9113
S2_6818416	2	43.9555	19.9378
c21.loc44	2	44	19.9252
c21.loc45	2	45	19.2951
c21.loc46	2	46	17.8069
S2_7428737	2	46.4984	16.8388
c21.loc47	2	47	16.6646
c21.loc48	2	48	16.1413
c21.loc49	2	49	15.3523
c21.loc50	2	50	14.3307
c21.loc51	2	51	13.1714
S2_10683172	2	51.5492	12.5118
S2_12236584	2	51.5492	12.5118
S2_12714889	2	51.5492	12.5118
S2_12714890	2	51.5492	12.5118
S2_15268375	2	51.5492	12.5118
S2_16261294	2	51.5492	12.5118
S2_16261474	2	51.5492	12.5118
S2_16266528	2	51.5492	12.5118
S2_16552602	2	51.5492	12.5118
S2_16905097	2	51.5492	12.5118
S2_17516782	2	51.5492	12.5118
S2_9132314	2	51.5492	12.5118

## Sheet: synHV
	chr	pos [cM]	lod
S2_647711	2	0	7.86573
S2_647694	2	1.1e-06	7.86573
c21.loc1	2	1	8.72344
c21.loc2	2	2	9.2595
S2_986775	2	2.10866	9.29765
S2_873034	2	2.10866	9.29765
S2_809995	2	2.10866	9.29765
S2_1003046	2	2.10866	9.29765
c21.loc3	2	3	10.3462
S2_1014247	2	3.46964	10.7814
c21.loc4	2	4	11.4509
c21.loc5	2	5	12.512
c21.loc6	2	6	13.2072
S2_1906802	2	6.27706	13.3382
S2_1927668	2	6.27706	13.3382
c21.loc7	2	7	13.5758
S2_2340804	2	7.66151	13.4715
S2_2501017	2	7.66151	13.4715
S2_2468011	2	7.66152	13.4715
c21.loc8	2	8	14.1001
S2_2455097	2	8.70528	14.8256
c21.loc9	2	9	15.1344
S2_2791108	2	9.7247	15.4151
S2_2779773	2	9.72471	15.4151
S2_2779667	2	9.72471	15.4151
c21.loc10	2	10	15.8728
c21.loc11	2	11	17.4045
c21.loc12	2	12	18.5067
c21.loc13	2	13	19.0807
S2_3148897	2	13.2036	19.1486
S2_3135475	2	13.2036	19.1486
S2_3125725	2	13.2036	19.1486
S2_3140715	2	13.2036	19.1487
c21.loc14	2	14	20.5767
S2_3275735	2	14.2868	20.8619
S2_3201989	2	14.2868	20.8619
c21.loc15	2	15	21.5194
S2_3804831	2	15.1283	21.4297
c21.loc16	2	16	22.4833
S2_3695834	2	16.1223	22.5407
c21.loc17	2	17	24.2556
c21.loc18	2	18	25.7307
S2_3816687	2	18.734	26.4445
c21.loc19	2	19	26.9986
c21.loc20	2	20	28.624
c21.loc21	2	21	29.2755
S2_4023581	2	21.2291	29.3333
S2_4023473	2	21.2291	29.3333
c21.loc22	2	22	31.48
c21.loc23	2	23	33.0023
S2_4366419	2	23.2766	33.1669
c21.loc24	2	24	35.2584
c21.loc25	2	25	36.466
S2_5125806	2	25.1114	36.4881
S2_4616490	2	25.1114	36.4881
c21.loc26	2	26	37.8128
c21.loc27	2	27	38.5972
c21.loc28	2	28	37.6862
S2_5390838	2	28.377	37.0704
c21.loc29	2	29	37.259
c21.loc30	2	30	37.2119
c21.loc31	2	31	36.3322
c21.loc32	2	32	34.4573
c21.loc33	2	33	31.9929
c21.loc34	2	34	29.4187
c21.loc35	2	35	26.9678
S2_5852896	2	35.0805	26.7779
S2_5713564	2	35.0806	26.7779
c21.loc36	2	36	25.5666
S2_6317689	2	36.4673	24.376
S2_6360299	2	36.4673	24.376
c21.loc37	2	37	23.9951
S2_6424080	2	37.8661	22.3314
c21.loc38	2	38	22.2835
c21.loc39	2	39	21.2485
S2_6744861	2	39.3271	20.6594
S2_6693542	2	39.3271	20.6594
S2_6527319	2	39.3271	20.6594
c21.loc40	2	40	20.8026
c21.loc41	2	41	20.3536
S2_6818416	2	41.6162	19.7213
c21.loc42	2	42	19.501
S2_6818404	2	42.4501	18.8926
c21.loc43	2	43	18.767
S2_7044975	2	43.5022	18.5905
S2_7882490	2	43.5022	18.5905
c21.loc44	2	44	18.1204
S2_7428737	2	44.7314	16.6577
c21.loc45	2	45	16.5917
c21.loc46	2	46	16.1684
c21.loc47	2	47	15.4119
c21.loc48	2	48	14.3455
c21.loc49	2	49	13.0944
S2_16261294	2	49.4465	12.5118
S2_16689118	2	49.4465	12.5118
S2_12714889	2	49.4465	12.5118
S2_12236584	2	49.4465	12.5118
S2_16261474	2	49.4465	12.5118
S2_16266528	2	49.4465	12.5118
S2_15316702	2	49.4465	12.5118
S2_9132314	2	49.4465	12.5118
S2_16552602	2	49.4465	12.5118
c21.loc50	2	50	12.0897
S2_16905097	2	50.1366	11.9151
S2_17516782	2	50.8219	11.3419
c21.loc51	2	51	11.3078
c21.loc52	2	52	10.8583
S2_18343549	2	52.1452	10.7574
S2_17727899	2	52.1452	10.7574
c21.loc53	2	53	10.9516
c21.loc54	2	54	11.0273
c21.loc55	2	55	10.9105
S2_17612228	2	55.9181	10.6406

## Sheet: dnCV
	chr	pos [cM]	lod
S2_518414	2	0	6.05269
c21.loc1	2	1	6.50655
c21.loc2	2	2	6.86408
S2_647694	2	2.7642	7.06799
S2_705784	2	2.7642	7.06799
c21.loc3	2	3	7.2593
S2_1002939	2	3.8913	7.74205
S2_809995	2	3.8913	7.74205
S2_986772	2	3.89131	7.74205
c21.loc4	2	4	7.85416
S2_1002950	2	4.65221	8.33276
c21.loc5	2	5	8.6888
S2_1003046	2	5.56031	9.09696
c21.loc6	2	6	9.61817
c21.loc7	2	7	10.6096
S2_1467837	2	7.75401	11.1134
c21.loc8	2	8	11.384
c21.loc9	2	9	12.2726
S2_1856666	2	9.89011	12.7175
S2_1906802	2	9.89011	12.7175
S2_1927668	2	9.89011	12.7175
c21.loc10	2	10	12.8765
c21.loc11	2	11	14.1116
c21.loc12	2	12	14.7456
S2_2332458	2	12.0144	14.7507
S2_2340804	2	12.7084	15.4889
c21.loc13	2	13	15.9485
S2_2453274	2	13.413	16.2834
S2_2453416	2	13.413	16.2834
S2_2454660	2	13.413	16.2834
S2_2455097	2	13.413	16.2834
S2_2468011	2	13.413	16.2834
S2_2501017	2	13.7719	16.8604
c21.loc14	2	14	17.1664
S2_2779667	2	14.8586	17.7487
S2_2779773	2	14.8586	17.7487
c21.loc15	2	15	18.0047
S2_2791108	2	15.5456	18.5142
c21.loc16	2	16	19.3901
c21.loc17	2	17	20.7332
S2_2982018	2	17.6754	21.0691
S2_2982039	2	17.6754	21.0691
c21.loc18	2	18	21.6837
S2_3093694	2	18.3824	21.9616
S2_3140735	2	18.3824	21.9616
S2_3148897	2	18.3824	21.9616
c21.loc19	2	19	23.3486
c21.loc20	2	20	24.6925
S2_3275735	2	20.4946	24.8966
S2_3695834	2	20.4946	24.8966
S2_3775566	2	20.4946	24.8966
S2_3816687	2	20.4946	24.8966
c21.loc21	2	21	26.1551
S2_3857289	2	21.9111	27.092
c21.loc22	2	22	27.3462
S2_3946778	2	22.6114	28.195
S2_4023581	2	22.6114	28.195
c21.loc23	2	23	29.0015
c21.loc24	2	24	31.0246
c21.loc25	2	25	32.5599
c21.loc26	2	26	33.2057
S2_4355712	2	26.8367	33.3476
S2_4366419	2	26.8367	33.3476
c21.loc27	2	27	33.9963
c21.loc28	2	28	38.3623
c21.loc29	2	29	42.4234
c21.loc30	2	30	42.7903
S2_4745220	2	30.3789	42.7903
S999_23342491	2	30.3789	42.7903
S999_23342572	2	30.3789	42.7903
S999_23342615	2	30.3789	42.7903
S999_23342637	2	30.3789	42.7903
S999_31691270	2	30.3789	42.7903
S999_31691305	2	30.3789	42.7903
S999_38640075	2	30.3789	42.7903
S999_40085094	2	30.3789	42.7903
c21.loc31	2	31	40.3005
S2_5121461	2	31.0857	39.7646
S2_5121462	2	31.0857	39.7646
S2_5125806	2	31.0857	39.7646
c21.loc32	2	32	39.4316
c21.loc33	2	33	37.995
c21.loc34	2	34	34.1504
S2_5390838	2	34.2082	33.283
S999_24406431	2	34.2082	33.283
S999_24429601	2	34.2083	33.283
c21.loc35	2	35	32.4345
c21.loc36	2	36	29.2638
S2_5852896	2	36.548	27.0156
S999_12270575	2	36.548	27.0156
S999_12270509	2	36.9003	27.6008
c21.loc37	2	37	27.6296
S999_12200768	2	37.0739	27.635
S999_12270079	2	37.0739	27.635
S999_12270236	2	37.0739	27.635
S999_12270450	2	37.0739	27.635
S999_12283581	2	37.0739	27.635
S999_24461207	2	37.0739	27.635
S999_2593946	2	37.0739	27.635
c21.loc38	2	38	26.3082
S999_12284278	2	38.0215	26.2474
c21.loc39	2	39	24.7743
S13_9995918	2	39.4219	23.6301
S2_5603456	2	39.4219	23.6301
c21.loc40	2	40	23.9423
S2_6424080	2	40.9131	23.372
S2_6693542	2	40.9131	23.372
c21.loc41	2	41	23.3901
c21.loc42	2	42	23.1332
c21.loc43	2	43	21.8823
S2_6818404	2	43.604	20.8502
S2_7044975	2	43.604	20.8502
c21.loc44	2	44	20.6553
c21.loc45	2	45	19.4799
S2_7363782	2	45.7149	18.1402
S2_7363853	2	45.7149	18.1402
S2_7968112	2	45.7149	18.1402
c21.loc46	2	46	18.0188
c21.loc47	2	47	17.3431
S2_7652108	2	47.7136	16.6361
c21.loc48	2	48	16.49
c21.loc49	2	49	15.873
c21.loc50	2	50	15.0747
c21.loc51	2	51	14.0996
c21.loc52	2	52	12.9869
c21.loc53	2	53	11.7987
c21.loc54	2	54	10.5963
S1_1388700	2	54.9328	9.50252
S2_10683172	2	54.9328	9.50252
c21.loc55	2	55	9.49
S11_19342549	2	55.7356	9.34957
S14_15232152	2	55.7356	9.34957
S2_12714889	2	55.7356	9.34957
S2_12714890	2	55.7356	9.34957
S2_14902546	2	55.7356	9.34957
S2_14902584	2	55.7356	9.34957
S2_15316702	2	55.7356	9.34957
S2_15842381	2	55.7356	9.34957
S2_16261474	2	55.7356	9.34957
S2_16266528	2	55.7356	9.34957
S2_16552602	2	55.7356	9.34957
S2_16689118	2	55.7356	9.34957
S2_16905097	2	55.7356	9.34957
S2_17142849	2	55.7356	9.34957
c21.loc56	2	56	9.23848
S2_16261294	2	56.461	8.87179
c21.loc57	2	57	8.6199
S2_17516782	2	57.3044	8.38289
S2_18343549	2	57.3044	8.38289
c21.loc58	2	58	8.18771
c21.loc59	2	59	7.77633
c21.loc60	2	60	7.20888
S2_17612228	2	60.7577	6.69875
c21.loc61	2	61	6.69377
c21.loc62	2	62	6.62125
c21.loc63	2	63	6.45104
c21.loc64	2	64	6.17643
S2_16649939	2	64.6618	5.94312
S4_15596032	2	64.6618	5.94312

## Sheet: synCV
	chr	pos [cM]	lod
S2_647694	2	0	7.38266
S2_1014247	2	0.473901	7.27457
S2_647711	2	0.473902	7.27457
c21.loc1	2	1	7.66384
S2_1002939	2	1.1802	7.7394
S2_809995	2	1.1802	7.7394
S2_986772	2	1.1802	7.7394
S2_1002950	2	1.96131	8.32912
c21.loc2	2	2	8.37078
S2_1003046	2	2.89201	9.09652
c21.loc3	2	3	9.22543
c21.loc4	2	4	10.3018
c21.loc5	2	5	11.0465
S2_1467837	2	5.12051	11.1121
c21.loc6	2	6	11.9814
c21.loc7	2	7	12.6066
S2_1856666	2	7.29021	12.7175
S2_1906802	2	7.29021	12.7175
S2_1927668	2	7.29021	12.7175
c21.loc8	2	8	13.665
c21.loc9	2	9	14.5509
S2_2332458	2	9.44491	14.7507
c21.loc10	2	10	15.4149
S2_2340804	2	10.1489	15.4889
S2_2453274	2	10.8636	16.2834
S2_2453416	2	10.8636	16.2834
S2_2454660	2	10.8636	16.2834
S2_2455097	2	10.8636	16.2834
S2_2468011	2	10.8636	16.2834
c21.loc11	2	11	16.511
S2_2501017	2	11.2384	16.8753
c21.loc12	2	12	17.62
S2_2779667	2	12.3309	17.7485
S2_2779773	2	12.3309	17.7485
c21.loc13	2	13	18.5052
S2_2791108	2	13.0279	18.5142
c21.loc14	2	14	20.2011
c21.loc15	2	15	21.0093
S2_2982018	2	15.1883	21.0691
S2_2982039	2	15.1883	21.0691
S2_3093694	2	15.9052	21.9616
S2_3140735	2	15.9052	21.9616
S2_3148897	2	15.9052	21.9616
c21.loc16	2	16	22.1825
c21.loc17	2	17	24.1537
c21.loc18	2	18	24.8846
S2_3275735	2	18.0476	24.8966
S2_3695834	2	18.0476	24.8966
S2_3775566	2	18.0476	24.8966
S2_3816687	2	18.0476	24.8966
c21.loc19	2	19	26.8327
S2_3857289	2	19.4843	27.092
c21.loc20	2	20	28.1146
S2_3946778	2	20.195	28.195
S2_4023581	2	20.195	28.195
c21.loc21	2	21	30.0808
S2_4366419	2	21.8383	31.4417
c21.loc22	2	22	31.8052
c21.loc23	2	23	34.1512
c21.loc24	2	24	36.6701
c21.loc25	2	25	39.3646
c21.loc26	2	26	41.8527
c21.loc27	2	27	41.692
c21.loc28	2	28	41.2624
S2_4745220	2	28.9051	40.7664
S2_5121461	2	28.9051	40.7663
c21.loc29	2	29	40.7065
c21.loc30	2	30	39.6902
c21.loc31	2	31	36.216
S2_5390838	2	31.3679	34.4476
c21.loc32	2	32	33.6844
c21.loc33	2	33	30.6372
S2_5603456	2	33.8218	27.4086
S2_5603561	2	33.8218	27.4086
S2_5852896	2	33.8218	27.4086
c21.loc34	2	34	27.3162
c21.loc35	2	35	26.279
c21.loc36	2	36	23.6238
S2_6424080	2	36.0843	23.3471
S2_6693542	2	36.0843	23.3471
S2_6711257	2	36.0843	23.3471
c21.loc37	2	37	23.1519
c21.loc38	2	38	21.8062
S2_6744861	2	38.119	21.6122
S2_6527319	2	38.8355	20.8375
S2_6818404	2	38.8355	20.8375
S2_7044975	2	38.8355	20.8375
c21.loc39	2	39	20.7731
c21.loc40	2	40	19.8612
S2_7363782	2	40.9827	18.1027
S2_7363853	2	40.9828	18.1027
S2_7968112	2	40.9828	18.1027
c21.loc41	2	41	18.0968
c21.loc42	2	42	17.6792
c21.loc43	2	43	17.0871
c21.loc44	2	44	16.2918
c21.loc45	2	45	15.2983
c21.loc46	2	46	14.154
c21.loc47	2	47	12.9284
c21.loc48	2	48	11.6858
S2_10683172	2	48.9051	10.5857
S2_12714889	2	48.9051	10.5857
S2_12714890	2	48.9051	10.5857
c21.loc49	2	49	10.5469
c21.loc50	2	50	9.80238
S2_14902546	2	50.3368	9.43199
S2_14902584	2	50.3368	9.43199
S2_15316702	2	50.3368	9.43199
S2_15842381	2	50.3368	9.43199
S2_16261474	2	50.3368	9.43199
S2_16266528	2	50.3368	9.43199
S2_16552602	2	50.3368	9.43199
S2_16649939	2	50.3368	9.43199
S2_16689118	2	50.3368	9.43199
S2_16905097	2	50.3368	9.43199
S2_17142849	2	50.3368	9.43199
c21.loc51	2	51	9.11722
S2_17516782	2	51.6697	8.55055
S2_18343549	2	51.6697	8.55055
c21.loc52	2	52	8.51019
c21.loc53	2	53	8.28012
c21.loc54	2	54	7.86877
c21.loc55	2	55	7.29352
S2_16261294	2	55.0098	7.28727
