# Supplementary material for: Heterozygous Mapping Strategy (HetMappS) for High Resolution Genotyping-By-Sequencing Markers: A Case Study in Grapevine
Source: PLoS One. 2015 Aug 5;10(8):e0134880. doi: 10.1371/journal.pone.0134880 (PMC4526651; doi:10.1371/journal.pone.0134880)
Supplement: S10 File — Readers are encouraged to instead use the HetMappS repository for the latest releases and bug fixes at https://bitbucket.org/khyma/hetmapps. (ZIP) [file pone.0134880.s018.zip]

Archive with 17 entries (16 files):
- khyma-pms_devel-b7f685479aae/
- khyma-pms_devel-b7f685479aae/correlation.pl
- khyma-pms_devel-b7f685479aae/denovo_phase_part1.pl
- khyma-pms_devel-b7f685479aae/denovo_phase_part2.pl
- khyma-pms_devel-b7f685479aae/get_pseudotestcross_markers.pl
- khyma-pms_devel-b7f685479aae/HetMappS_auto_filter.R
- khyma-pms_devel-b7f685479aae/HetMappS_data_prep1.R
- khyma-pms_devel-b7f685479aae/HetMappS_data_prep2.R
- khyma-pms_devel-b7f685479aae/HetMappS_functions.R
- khyma-pms_devel-b7f685479aae/HetMappS_manual_filter.R
- khyma-pms_devel-b7f685479aae/HetMappS_re-order_LG.R
- khyma-pms_devel-b7f685479aae/major_minor_VCF.pl
- khyma-pms_devel-b7f685479aae/phased2mstmap.pl
- khyma-pms_devel-b7f685479aae/phased2rqtl.pl
- khyma-pms_devel-b7f685479aae/synteny_chr_assignment.pl
- khyma-pms_devel-b7f685479aae/synteny_phase_part1.pl
- khyma-pms_devel-b7f685479aae/synteny_phase_part2.pl
