# Supplementary material for: Heterozygous Mapping Strategy (HetMappS) for High Resolution Genotyping-By-Sequencing Markers: A Case Study in Grapevine
Source: PLoS One. 2015 Aug 5;10(8):e0134880. doi: 10.1371/journal.pone.0134880 (PMC4526651; doi:10.1371/journal.pone.0134880)
Supplement: S3 Table — (XLSX) [file pone.0134880.s021.xlsx]

## Sheet: rfSummary output for LG order
SNP	marker.index	chr	pos	diffend	diffst	rf.mean	lod.mean
S12_20220014	1	12	0	0	23.71	0.340264	6.88188	dropped
S12_18793689	2	12	23.712	23.71	0	0.334273	6.56499	dropped
S12_18902211	3	12	23.712	0	0	0.312354	10.171	dropped
S12_19752293	4	12	23.712	0	0	0.347508	7.26683	dropped
S12_19858089	5	12	23.712	0	16.79	0.286546	11.8701	dropped
S12_14106176	6	12	40.499	16.79	19.33	0.266317	9.11716	dropped
S12_7345086	7	12	59.831	19.33	30.29	0.316184	8.22495	dropped
S19_13983713	8	12	90.12	30.29	10.6	0.236872	15.0711	dropped
S12_8080651	9	12	100.722	10.6	4.96	0.145336	29.2424
S12_7336013	10	12	105.683	4.96	0	0.150674	24.6529
S12_7336014	11	12	105.683	0	2.89	0.142482	24.0123
S12_7502017	12	12	108.574	2.89	0.95	0.127392	39.4739
S12_7334762	13	12	109.525	0.95	0.81	0.127901	33.7092
S12_7330633	14	12	110.334	0.81	0	0.118277	40.1704
S12_7338940	15	12	110.334	0	0	0.131116	24.0975
S12_7358079	16	12	110.334	0	0	0.119212	41.8918
S12_7416993	17	12	110.334	0	0	0.124695	24.5121
S12_7475648	18	12	110.334	0	0	0.119707	41.6384
S12_7527104	19	12	110.334	0	1.6	0.122768	35.7026
S12_7140234	20	12	111.934	1.6	0	0.123522	28.3987
S12_7187235	21	12	111.934	0	0	0.12406	37.4853
S12_7192061	22	12	111.934	0	0	0.125823	33.3096
S12_7219552	23	12	111.934	0	0	0.111102	37.9264
S12_7244357	24	12	111.934	0	0	0.120153	40.3717
S12_7379434	25	12	111.934	0	0	0.117882	27.9469
S12_8085087	26	12	111.934	0	1.8	0.118624	26.488
S12_7164016	27	12	113.736	1.8	1.91	0.129691	24.0549
S12_7067827	28	12	115.649	1.91	0	0.122163	40.3616
S12_7087023	29	12	115.649	0	0	0.133552	28.2711
S12_7429287	30	12	115.649	0	0.67	0.109468	32.4814
S12_7050940	31	12	116.324	0.67	0.68	0.130418	28.7594
S12_6892734	32	12	117.004	0.68	0.29	0.125847	39.5898
S12_6855572	33	12	117.292	0.29	1.04	0.126121	39.0569
S12_6824326	34	12	118.333	1.04	0	0.123276	26.3065
S12_6850452	35	12	118.333	0	1.44	0.121377	24.3568
S12_6767081	36	12	119.777	1.44	1.12	0.121307	40.7772
S12_6698771	37	12	120.893	1.12	1.29	0.12713	34.0019
S12_6598929	38	12	122.179	1.29	0	0.128147	36.899
S12_6598968	39	12	122.179	0	0.96	0.130472	30.5324
S12_6381998	40	12	123.141	0.96	0.62	0.126368	37.9798
S12_6382037	41	12	123.761	0.62	0.7	0.126642	40.2447
S12_6363352	42	12	124.46	0.7	0	0.129379	34.8094
S12_6423454	43	12	124.46	0	0	0.124049	30.1369
S12_6546389	44	12	124.46	0	1	0.125326	39.9059
S12_6423476	45	12	125.463	1	0.86	0.174978	17.593	dropped
S12_6278607	46	12	126.325	0.86	0	0.124029	38.5323
S12_6294844	47	12	126.325	0	0	0.131319	31.9027
S12_6359681	48	12	126.325	0	1.14	0.122847	31.7613
S12_6278640	49	12	127.462	1.14	3.74	0.126584	38.3127
S17_905088	50	12	131.207	3.74	0	0.148914	30.834
S17_905110	51	12	131.207	0	3.86	0.153783	23.1769	dropped
S12_6189690	52	12	135.069	3.86	0.96	0.123463	35.5221
S12_6200817	53	12	136.027	0.96	1.75	0.134016	35.0002
S12_6095942	54	12	137.778	1.75	1.85	0.138213	28.9395
S12_6170826	55	12	139.626	1.85	2.12	0.147983	21.2781
S12_6173346	56	12	141.748	2.12	2.49	0.148827	26.6925
S12_5779992	57	12	144.239	2.49	2.32	0.169856	17.9238
S12_5779990	58	12	146.559	2.32	1.62	0.148077	28.8786
S12_5737149	59	12	148.181	1.62	2.78	0.149674	33.6088
S12_5562556	60	12	150.961	2.78	2.12	0.136974	31.8157
S12_5562598	61	12	153.081	2.12	1.43	0.144296	28.1128
S12_5462927	62	12	154.508	1.43	2.44	0.149354	23.694
S12_5210801	63	12	156.95	2.44	0	0.148883	27.5541
S12_5375873	64	12	156.95	0	1.59	0.133433	32.9705
S12_5321310	65	12	158.54	1.59	0.85	0.146413	30.7921
S12_5382923	66	12	159.394	0.85	0.88	0.149513	28.6065
S12_5131553	67	12	160.276	0.88	0.45	0.147958	35.4902
S12_5134421	68	12	160.724	0.45	1.92	0.14252	30.1338
S12_4082301	69	12	162.641	1.92	0	0.16664	19.5357
S12_4315167	70	12	162.641	0	0	0.157946	29.7756
S12_4605167	71	12	162.641	0	0.86	0.149073	22.0251
S12_4460862	72	12	163.498	0.86	0.74	0.141659	32.9596
S12_4625727	73	12	164.238	0.74	0.96	0.148173	35.0126
S12_4103121	74	12	165.196	0.96	0	0.14511	33.8197
S12_4218923	75	12	165.196	0	0	0.131253	25.3667
S12_4295857	76	12	165.196	0	0	0.120762	30.8956
S12_4605023	77	12	165.196	0	0	0.142393	36.8351
S12_4795312	78	12	165.196	0	0.98	0.150096	21.1953
S12_4490128	79	12	166.172	0.98	1.88	0.146733	34.063
S12_3626647	80	12	168.057	1.88	2.41	0.145537	27.7299
S12_3856350	81	12	170.468	2.41	2.78	0.145653	23.7394
S12_3707641	82	12	173.248	2.78	0	0.176145	23.1989
S12_3707666	83	12	173.248	0	1.5	0.176518	23.1547
S12_3754143	84	12	174.745	1.5	0	0.156285	33.2361
S12_3754195	85	12	174.745	0	0.46	0.159621	24.7999
S12_3805467	86	12	175.202	0.46	0.59	0.154938	34.4983
S12_3699545	87	12	175.795	0.59	0.86	0.154401	35.4041
S12_3413075	88	12	176.65	0.86	0	0.155161	32.7098
S12_3447330	89	12	176.65	0	0	0.148534	26.2567
S12_3447339	90	12	176.65	0	0	0.153054	28.5517
S12_3465664	91	12	176.65	0	0.91	0.156934	32.3259
S12_3342708	92	12	177.561	0.91	1.59	0.168038	22.7176
S12_3310619	93	12	179.15	1.59	0	0.16974	19.7678
S12_3312736	94	12	179.15	0	0	0.160569	19.6772
S12_3372965	95	12	179.15	0	1.5	0.1702	20.2159
S12_3328891	96	12	180.651	1.5	1.66	0.161401	33.4604
S12_3342709	97	12	182.313	1.66	2.96	0.164013	23.0514
S12_3050898	98	12	185.272	2.96	0	0.178511	18.95	dropped
S12_3050951	99	12	185.272	0	2.52	0.178579	16.7245	dropped
S12_3050932	100	12	187.792	2.52	2.06	0.173214	17.9346	dropped
S12_3037333	101	12	189.847	2.06	0	0.154512	21.9012	dropped
S12_3110096	102	12	189.847	0	0	0.175984	28.7162
S12_3179259	103	12	189.847	0	1.95	0.170358	26.1266
S12_3310532	104	12	191.795	1.95	1.67	0.168415	31.4952
S12_3310502	105	12	193.467	1.67	1.67	0.186281	19.8934
S12_3179087	106	12	195.14	1.67	2.71	0.166521	25.4383
S12_2962017	107	12	197.853	2.71	0	0.187971	20.9774
S12_2981790	108	12	197.853	0	0	0.173591	31.9046
S12_3019752	109	12	197.853	0	3.47	0.172196	32.5237
S12_2549873	110	12	201.321	3.47	0	0.178985	24.8168
S12_2549893	111	12	201.321	0	0	0.18691	28.5677
S12_2645336	112	12	201.321	0	0	0.18491	30.5965
S12_2674744	113	12	201.321	0	2.63	0.194446	16.4117
S12_2460229	114	12	203.949	2.63	3.43	0.193863	23.474
S12_2460179	115	12	207.384	3.43	0	0.196437	18.0397	dropped
S12_2460328	116	12	207.384	0	0	0.186756	30.4469
S12_2468669	117	12	207.384	0	0	0.189454	29.8215
S12_2468691	118	12	207.384	0	0	0.187208	30.2814
S12_2469089	119	12	207.384	0	3.56	0.203481	25.2488
S12_1850631	120	12	210.946	3.56	0.96	0.20287	26.5117
S12_1850650	121	12	211.909	0.96	1	0.200027	27.0331
S12_1746819	122	12	212.906	1	1.39	0.192824	22.6879
S12_1846698	123	12	214.297	1.39	1.9	0.201806	23.5499
S12_1706541	124	12	216.199	1.9	0	0.201914	18.4237
S12_1850630	125	12	216.199	0	0	0.214659	18.1588	dropped
S12_1850632	126	12	216.199	0	0	0.199442	20.3232
S12_1957046	127	12	216.199	0	2.42	0.20213	27.2569
S12_1469219	128	12	218.62	2.42	0.52	0.224593	21.4934
S12_1520859	129	12	219.139	0.52	0	0.207708	25.5684
S12_1522887	130	12	219.139	0	0.72	0.208319	26.1668
S12_1627473	131	12	219.857	0.72	1.49	0.263107	11.3817
S12_1419004	132	12	221.346	1.49	1.05	0.201488	26.1781
S12_1149188	133	12	222.399	1.05	0	0.208566	21.2695
S12_1167966	134	12	222.399	0	0	0.212174	21.1493
S12_1241759	135	12	222.399	0	0	0.216637	16.0626	dropped
S12_1617984	136	12	222.399	0	0	0.200232	18.3074
S12_929942	137	12	222.399	0	2.19	0.202746	23.8432
S2_8693554	138	12	224.587	2.19	0	0.208856	18.4347
S2_8693567	139	12	224.587	0	1.75	0.20905	23.0081
S12_1285957	140	12	226.334	1.75	0.4	0.214361	20.7355
S12_1374386	141	12	226.73	0.4	0.51	0.216427	24.6802
S12_1111846	142	12	227.239	0.51	0	0.220851	20.701
S12_1178318	143	12	227.239	0	0	0.200399	18.6421
S12_1377623	144	12	227.239	0	0	0.202423	21.9184
S12_976173	145	12	227.239	0	1.64	0.208319	23.9235
S12_761910	146	12	228.879	1.64	0.69	0.22467	22.6237
S12_73545	147	12	229.57	0.69	0	0.224443	23.7619
S12_740651	148	12	229.57	0	1.15	0.221831	23.9087
S12_701425	149	12	230.715	1.15	3.82	0.266117	13.9948	dropped
S12_522890	150	12	234.535	3.82	0	0.236865	17.6954
S12_706543	151	12	234.535	0	3.01	0.244374	16.2669
S12_522900	152	12	237.544	3.01	12.66	0.26753	11.4671	dropped
S12_2402979	153	12	250.209	12.66	0	0.215119	22.0152
S12_2402989	154	12	250.209	0	3.8	0.212036	22.4762
S12_2402996	155	12	254.008	3.8	10.77	0.206379	21.059
S12_2555527	156	12	264.78	10.77	14.49	0.288441	7.81116	dropped
S12_4022791	157	12	279.267	14.49	8.55	0.216873	17.7365
S12_4302560	158	12	287.82	8.55	1.68	0.154006	27.7522
S12_4302544	159	12	289.504	1.68	0	0.161608	31.0087
S12_4302587	160	12	289.504	0	7.29	0.144954	29.3635
S12_5666965	161	12	296.791	7.29	14.05	0.17032	17.1724
S12_5210928	162	12	310.844	14.05	19.06	0.254304	12.1664	dropped
S12_7624184	163	12	329.903	19.06	6.13	0.224572	11.8458	dropped
S12_8085170	164	12	336.033	6.13	2.62	0.127208	23.7005
S12_7339032	165	12	338.657	2.62	0	0.132915	23.6747
S12_7345081	166	12	338.657	0	0	0.129158	22.933
S12_7795215	167	12	338.657	0	0	0.133759	29.4698
S12_8261963	168	12	338.657	0	1.48	0.125458	32.047
S12_7750128	169	12	340.133	1.48	1.34	0.124334	37.9277
S12_7795185	170	12	341.468	1.34	1.25	0.149868	26.5574
S12_8078747	171	12	342.714	1.25	0	0.121631	40.9517
S12_8084309	172	12	342.714	0	0	0.118947	41.881
S12_8095101	173	12	342.714	0	0	0.119199	41.3665
S12_8202917	174	12	342.714	0	0	0.119805	41.5229
S12_8846404	175	12	342.714	0	1.14	0.117455	42.2053
S12_8939963	176	12	343.855	1.14	2.93	0.119335	41.7742
S999_32360061	177	12	346.787	2.93	3.59	0.14852	20.2031
S12_9146816	178	12	350.38	3.59	0	0.123632	37.451
S12_9148154	179	12	350.38	0	0	0.119214	41.8054
S12_9148191	180	12	350.38	0	0	0.121085	32.5499
S12_9249801	181	12	350.38	0	0	0.116397	34.8759
S12_9250261	182	12	350.38	0	0	0.120805	40.1435
S12_9265895	183	12	350.38	0	0	0.128024	30.2185
S12_9265950	184	12	350.38	0	1.77	0.114935	35.3135
S12_9990942	185	12	352.153	1.77	1.45	0.127059	27.5102
S12_9332377	186	12	353.602	1.45	1.2	0.122221	33.0803
S12_9321952	187	12	354.797	1.2	1.12	0.119567	41.2398
S12_9366502	188	12	355.914	1.12	0	0.124606	30.1587
S12_9367918	189	12	355.914	0	0	0.125386	39.7085
S12_9599940	190	12	355.914	0	0	0.125455	25.6361
S12_9638042	191	12	355.914	0	0	0.120056	40.8327
S12_9715871	192	12	355.914	0	2.17	0.122412	40.3559
S12_9360215	193	12	358.087	2.17	0	0.116829	31.9075
S12_9718565	194	12	358.087	0	0	0.127264	24.7398
S12_9807260	195	12	358.087	0	3	0.120521	39.4249
S12_10050999	196	12	361.09	3	2.07	0.121633	35.7212
S12_10048920	197	12	363.164	2.07	3.57	0.108377	27.637
S12_10135333	198	12	366.73	3.57	3.77	0.168558	18.6885
S1200_277468	199	12	370.496	3.77	2.55	0.135217	36.8668
S1200_57515	200	12	373.042	2.55	0	0.133094	25.9164
S12_10329263	201	12	373.042	0	0	0.143936	27.1607
S999_8008680	202	12	373.042	0	1.11	0.13674	31.4145
S1200_368461	203	12	374.154	1.11	0	0.121052	29.7046
S1200_57829	204	12	374.154	0	0	0.12655	39.0196
S1200_58042	205	12	374.154	0	0	0.132607	31.2266
S12_11660060	206	12	374.154	0	1.09	0.128655	32.3552
S12_10050448	207	12	375.244	1.09	1.62	0.129679	26.5374
S12_10161767	208	12	376.862	1.62	1.7	0.132638	26.5416
S5_15717877	209	12	378.567	1.7	1.45	0.139513	22.3968
S16_21866065	210	12	380.016	1.45	1.22	0.164504	28.835
S12_10146906	211	12	381.238	1.22	0	0.128595	35.5289
S12_10159941	212	12	381.238	0	0	0.125651	40.1281
S12_10159975	213	12	381.238	0	0	0.127308	39.7108
S12_10236970	214	12	381.238	0	1.7	0.126403	38.2591
S12_10329397	215	12	382.94	1.7	3.35	0.165047	22.5579
S2_16307830	216	12	386.29	3.35	4.19	0.170073	18.2305
S12_10329279	217	12	390.475	4.19	4.5	0.150628	24.3378
S12_11668885	218	12	394.972	4.5	3.02	0.148975	27.1861
S12_11668887	219	12	397.987	3.02	1.56	0.138754	29.3254
S1200_305822	220	12	399.552	1.56	2.23	0.131757	26.1094
S18_17132135	221	12	401.785	2.23	2.33	0.159668	24.6692
S12_14888010	222	12	404.113	2.33	0.97	0.142604	36.8244
S8_8347643	223	12	405.082	0.97	0.6	0.152332	21.1515
S12_13469892	224	12	405.677	0.6	0	0.126626	39.8529
S12_14065076	225	12	405.677	0	0	0.134823	27.8233	dropped
S12_14214122	226	12	405.677	0	0	0.13053	40.5669
S12_14697555	227	12	405.677	0	0.22	0.120389	27.9669
S19_5639754	228	12	405.901	0.22	0.17	0.150373	33.3092
S12_13832092	229	12	406.069	0.17	0.24	0.136337	36.028
S12_14161921	230	12	406.312	0.24	0.35	0.141029	36.7859
S12_14214236	231	12	406.66	0.35	0	0.134349	39.5408
S12_14468897	232	12	406.66	0	2.43	0.130512	39.8698
S18_20699613	233	12	409.088	2.43	6.24	0.154409	32.8677
S4_3833046	234	12	415.326	6.24	0	0.162872	31.5497
S4_3833063	235	12	415.326	0	7.49	0.148675	31.6457
S12_16673157	236	12	422.814	7.49	6.14	0.185248	15.7442	dropped
S6_14200107	237	12	428.951	6.14	6.74	0.17798	23.4147
S12_13011425	238	12	435.693	6.74	2.33	0.155875	31.5311
S12_13011424	239	12	438.019	2.33	3.2	0.15986	25.7376
S12_16673196	240	12	441.217	3.2	1.31	0.15477	20.3242
S13_21831983	241	12	442.529	1.31	0.95	0.143925	22.1504
S12_13046847	242	12	443.477	0.95	0	0.140701	35.3239
S12_14656861	243	12	443.477	0	0.66	0.143041	20.768
S12_16255005	244	12	444.132	0.66	0.34	0.144141	34.688
S1_8667537	245	12	444.472	0.34	0.29	0.134979	37.0601
S1200_471658	246	12	444.758	0.29	0	0.13067	39.9308
S12_15621762	247	12	444.758	0	0	0.134084	31.6737
S12_16254979	248	12	444.758	0	0.75	0.131952	39.0012
S1_8667559	249	12	445.513	0.75	0.76	0.164991	30.5417
S18_21991741	250	12	446.269	0.76	0.99	0.140033	23.2681
S3_3625846	251	12	447.256	0.99	1.4	0.146248	25.685
S12_16978987	252	12	448.652	1.4	1.22	0.138737	27.0178
S12_16979024	253	12	449.875	1.22	0.64	0.133698	37.8535
S12_16976291	254	12	450.516	0.64	0	0.136994	39.1919
S12_16979009	255	12	450.516	0	1.52	0.142347	27.3022
S12_17128643	256	12	452.034	1.52	1.04	0.175757	28.454
S12_17044866	257	12	453.076	1.04	0.83	0.138782	36.6328
S12_17114379	258	12	453.909	0.83	1.26	0.145792	37.4392
S8_10899651	259	12	455.166	1.26	1.46	0.186969	24.0738
S12_17739028	260	12	456.628	1.46	4.87	0.175739	25.8287
S8_10899729	261	12	461.493	4.87	7.9	0.184036	23.6416	dropped
S12_17508894	262	12	469.394	7.9	10.97	0.192882	21.2497	dropped
S12_17391970	263	12	480.362	10.97	9.48	0.23996	12.5021	dropped
S12_19449949	264	12	489.845	9.48	3.59	0.174885	23.8485	dropped
S12_17517485	265	12	493.431	3.59	1.8	0.148227	35.5953
S12_17399253	266	12	495.234	1.8	0	0.145402	23.8697
S12_17508867	267	12	495.234	0	0	0.143872	24.7275
S12_18570258	268	12	495.234	0	0	0.140831	26.6834
S12_19630527	269	12	495.234	0	3.78	0.153951	30.0396
S12_19418836	270	12	499.009	3.78	4.2	0.162311	29.2791
S12_19173177	271	12	503.209	4.2	2.74	0.17111	31.5986
S12_19221182	272	12	505.951	2.74	1.7	0.145647	22.7604
S12_20065763	273	12	507.655	1.7	0.91	0.156001	35.4377
S12_19501820	274	12	508.568	0.91	1.19	0.15616	33.9769
S12_19501840	275	12	509.755	1.19	1.74	0.151872	30.7802
S12_19563649	276	12	511.499	1.74	2.44	0.166634	20.872
S12_18827935	277	12	513.936	2.44	0	0.15522	28.1951
S12_18842650	278	12	513.936	0	0	0.154053	31.3436
S12_18998582	279	12	513.936	0	0	0.1455	26.0074
S12_18998893	280	12	513.936	0	0	0.146932	31.5682
S12_19418872	281	12	513.936	0	0	0.153913	36.4787
S12_19858122	282	12	513.936	0	0	0.165104	23.6885
S14_4075887	283	12	513.936	0	2.62	0.161158	32.0361
S14_4075831	284	12	516.551	2.62	2.61	0.182558	28.9977
S12_19563666	285	12	519.158	2.61	0	0.159995	19.8144
S18_22218143	286	12	519.158	0	2.38	0.18033	22.0494
S12_17276782	287	12	521.542	2.38	2.27	0.174741	21.8206
S12_20151395	288	12	523.812	2.27	2.74	0.171025	21.8937
S12_20151532	289	12	526.55	2.74	1.8	0.166613	31.0845
S12_20150956	290	12	528.35	1.8	1.38	0.164783	33.4772
S12_20420433	291	12	529.734	1.38	0	0.166399	32.2676
S12_21859440	292	12	529.734	0	1	0.167878	21.4519
S12_20814069	293	12	530.732	1	0.71	0.174665	30.515
S12_20485037	294	12	531.437	0.71	0	0.167019	32.3784
S12_20537808	295	12	531.437	0	0	0.163786	33.4873
S12_20563026	296	12	531.437	0	0	0.16872	32.7147
S12_20634528	297	12	531.437	0	0	0.165115	34.5744
S12_20785789	298	12	531.437	0	0	0.176111	21.2781
S12_21021720	299	12	531.437	0	0.99	0.171669	32.9045
S12_21023085	300	12	532.431	0.99	1.14	0.169928	27.0575
S12_20813892	301	12	533.569	1.14	0	0.179922	24.7763
S12_20814121	302	12	533.569	0	0	0.171651	31.1477
S12_20904337	303	12	533.569	0	1.8	0.17455	23.4128
S7_10752565	304	12	535.365	1.8	4.85	0.160203	22.3408
S12_21030818	305	12	540.215	4.85	4.45	0.225335	14.6991	dropped
S12_21058316	306	12	544.669	4.45	1.75	0.180424	24.8157
S12_21058268	307	12	546.416	1.75	2.98	0.202622	17.2439
S12_22014672	308	12	549.399	2.98	0.97	0.179459	21.8876
S12_21859335	309	12	550.364	0.97	0	0.178381	31.7836
S12_22006903	310	12	550.364	0	0	0.182405	30.96
S12_22227757	311	12	550.364	0	0.4	0.202235	17.1599
S12_22167460	312	12	550.761	0.4	0.7	0.182336	24.0138
S12_22087519	313	12	551.459	0.7	0	0.183462	27.5395
S12_22189571	314	12	551.459	0	2.09	0.187207	27.2624
S12_22330810	315	12	553.544	2.09	0.95	0.191555	22.2958
S12_22315222	316	12	554.49	0.95	0.38	0.200337	26.9736
S12_22315170	317	12	554.867	0.38	1.64	0.203637	24.7384
S12_22399967	318	12	556.507	1.64	0	0.201994	20.1094
S12_22690333	319	12	556.507	0	1.75	0.202844	26.412
S12_22690288	320	12	558.261	1.75	2.39	0.201133	20.3762
S12_22399919	321	12	560.654	2.39	11.1	0.210244	20.6498
S12_18827930	322	12	571.756	11.1	0	0.15522	28.1951	dropped
S12_20046925	323	12	571.756	0	9.15	0.149068	33.1905
S12_19143561	324	12	580.906	9.15	8.94	0.205138	13.7857	dropped
S3_16170715	325	12	589.85	8.94	11.5	0.198395	20.5669
S18_22218146	326	12	601.346	11.5	13.57	0.202324	21.1348
S12_17391987	327	12	614.914	13.57	20.16	0.277724	10.4763	dropped
S12_9771822	328	12	635.072	20.16	18.06	0.22616	18.8596
S18_22218274	329	12	653.133	18.06	22.3	0.243773	10.6123	dropped
S12_10329313	330	12	675.435	22.3	0	0.293285	10.2641	dropped
